# Supplementary material for: Quantitative trait locus (QTL) analysis and fine-mapping for Fusarium oxysporum disease resistance in Raphanus sativus using GRAS-Di technology
Source: Breed Sci. 2023 Nov 1;73(5):421–34. doi: 10.1270/jsbbs.23032 (PMC11082455; doi:10.1270/jsbbs.23032)
Supplement: Supplementary file 2 — Supplemental Table 1 [file 73_421_s2.xlsx]

## Sheet: Table S1
	Supplemental Table 1. Primer sequences used in this study
	Name	Primer sequences (5' - 3')		Marker type
	ForRs1 markers
	AMP0000754-CAPS	CTTCGTTACCTTCAAGGTACGAAAGA	GTCAAACACACGTATTACAAGAGATAGAAG	CAPS (PstI)	RK15-1 cut
	#15	ATGTAGGAGAGGATGTGTTGGAAGA	GGTTCTAAACCCAACATAGATAATCCT	CAPS (BglII)	AKM cut
	#17	GCCGTTGTTTCCTGGGAAAAATATAGTTC	CCATTAAAATACGGATCAGTCAGTGCC	INDEL	34bp deletion in AKM
	#18	CCACATCGTAACTTCCCTACCTCGTC	CCATGTCTTACGAGGTAATGTTATGTTCC	CAPS (SalI)	AKM cut
	#19	TGCATAGAATCTATATGTTAAGGTGCGTG	CGCAAAGCATCTAAAGAAACCAATATTCAC	CAPS (EcoRV)	AKM cut
	#20	CGTTTAGAAGACTTTGACAAACTAGAAGC	AGAGTCTGAGGAGAGATTGAGCGAAG	INDEL	32bp deletion in AKM
	#21	CTTCCTGTGTCAGAGGGAAATCGTGG	TGGATCGCATCCAACGCTGCTTCCC	CAPS (PstI)	AKM cut
	#23	CAAATTTGATAACACGAGCAAATTAAAGAG	TTCGACTCAAATCTAGTTAGGCTACG	INDEL	32bp deletion in RK15-1
	#24	AACCATTGTTTATTCAGTCATTTGCCCC	CTCAAGGGAAGTTATGAAATTAACAGACC	INDEL	ca. 30bp deletion in AKM
	#25	TTAGAGATTCTTTGTTTCCGTGGGGTCAAC	GTAACTTCAGGCGTTTTTCACCTTAGCCAG	INDEL	ca. 25bp deletion in AKM
	#26	AAGTTCTGTACTATAAAAACAAGAGGCATC	ACCGGAGTTTTCACCGGAAGGAAGTG	INDEL	36bp deletion in RK15-1
	#29	AAGTCTTTCCCAATTTGGAATACTGATTG	GTTTGCGATGAGAAGGACGCGTTTC	INDEL	ca.100bp deletion in RK15-1
	#31	TGTTAATGACTACTGGCCTGTTAACGTAAC	ATCACTTTCTTTAACTCAATAAATCATCCG	CAPS (HindIII)	AKM cut
	#37	CTGGTTGGATTCGTTACTTGCG	CGCATGACTTTTAAGTGCTTTC	CAPS (EcoRV)	RK15-1 cut
	ForRs2 marker
	AMP0003886-CAPS	CTTGCAATACTGAGACAGGAGAAGT	AATGCAACTCGAATGTCTCCGCG	CAPS (BsrBI)	AKM cut
