# Supplementary material for: Quantitative trait locus (QTL) analysis and fine-mapping for Fusarium oxysporum disease resistance in Raphanus sativus using GRAS-Di technology
Source: Breed Sci. 2023 Nov 1;73(5):421–34. doi: 10.1270/jsbbs.23032 (PMC11082455; doi:10.1270/jsbbs.23032)
Supplement: Supplementary file 3 — Supplemental Table 2 [file 73_421_s3.xlsx]

## Sheet: Co-dominant map
Supplemental Table 2. Position of GRAS-Di markers in the linkage map and amplicon sequences of the markers included in the map
A: Co-dominant map
Serial No.	MkID (Pop = 1)	Position	Chromosome	Sequence
1	AMP0013489	0	R1	CAGAGAGAGAAAATGGCGTACAGCGCGTGCTTCCTACATCAGAGCGCACTGGCCTCTGCCGCCACACGATCATCATCTTCCTCCTCATCCCAGCGTTACGTTTCACTCTCCAAACCCGTCCAGGTAGTGTGCAAAGCCCAACAGGCT
2	AMP0000678	0.38	R1	AAAGAGAGGATATGTCTGAGACAATGTCTCAGCCGTCATCGTCATCAAACTCTTCGTTTATGAAGAATCAAAATCCTTATACATCGATGGATG
3	AMP0002735	0.38	R1	AAGAGAACCTTTTGGCGCGTTTGGGATCGACGTTCCACACACTTGACTTTTTTTATTACAAAATTAGTGATGAAAAAGGTGAAAGGCACGTTGACACGTGAAGCATCGCAGC
4	AMP0015111	8.98	R1	CGCAACCTTGGTCAAACAACCCTGCCAAGTCCGAGCTAGCTTGAGTCACGATCTGTCTGTCTTTTCC
5	AMP0011058	12.18	R1	ATCACAATGAGAGACTGTGTTAGGCACGCGTCACCCTATAATTTCTAATTTTATATGACAAAACAGAAGAAAAAAAGATTTCGTGTTTCTATTATTTTGCTAGATTTCAGGTTTCAAAATATACCCATTTAGAGAGACATTAAGAAG
6	AMP0006333	12.56	R1	ACGGTAGTCGAGCACTGGGTTTACTTCTCCTGCCAGCTCCTGGAATGGGTCGCTTTCGACCCCGTCGAGAGACGGTGGATGAACCTGCCGAAGATGCCTTCGGGTGTCACCTTCATGTGCGCGGACAAAGAGTCGC
7	AMP0008693	12.94	R1	AGCAGCCCCTACTTCTCAATCCCCTCTACAGTAGTGCAATCCAAGAACCCATTATTACGTTGTCATCATTAGGCTGATAATAATGTG
8	AMP0012382	24.56	R1	ATTGAGGGACGAAGCTGGTGGAGATGGAGGTAGAGGCAGGAGAGATGTTACTGATAGAGATTTAGAGAGTGGTTGGTTGAAGGGTCAGCGTCAGATGCTGGACCTGGAGAGCTTGGCTTTTGACCAGGGTGGTCTCTTGATGGAGAA
9	AMP0000650	26.11	R1	AAAGACACTTCAGTGAAGAAACTAACCTCATTAGCTTTTCTCGAGTCTCTCTCAATGGACTTGGACCATTTTAAATGCGACCCACCAATACTTAAGACCTTTGATTTTCTAAGTGAATACCCGTTAGTTGATCTTGTGTACAC
10	AMP0015329	26.11	R1	CGGACGAACCAACCCTCACAATCTCCTCCAGAAGCTCAAAACTACTTCGGAGGACTTGTCTCTCTTCAGGTTCGAAGGCGCGTTCC
11	AMP0012260	35.63	R1	ATTACAAGGAGGCGGAGGAACCATAGGTGGATGTGCGTGAGGCAAAGGAGGTGGTTGAGCTTGAGGCGGAAGTGGCATCATTTCTGGTGGCGGTGGCGG
12	AMP0010342	36.01	R1	AGTGACCCAAAGAATTAAAGCAAAAGAAAAAAGGGAACACACTTTACTGTTCACTTAAGAGAACACGATGAGTTTCCTCTCAACT
13	AMP0012839	37.16	R1	CAAGAAGCAGCGACGCACATGACCAACTGCATCTCCAACACAAGTGTGAAAGTGATTTCTTGTCGAACTTTCTTGTAAGTAAGCTCAACGAACGGTAATATAAAAGCGTAAAGAACAGCTGCAGTGAGAGTCACCAAGAACCCAACC
14	AMP0005687	48.73	R1	ACCGGCGAACGTACGAAGACAGCAGCGGCAGATCCCAAGGAGAAGCAGGCCTAAATGTCTTGTACACTTTAACCTTGGACGCAATTAATCCTTTTCCACCACTACATTTTCTGTATTCTTCTTGACTCTTTGGCTTCATGTGATTGC
15	AMP0012230	48.73	R1	ATGTTGATGCAGAACGCTTGTGCAATCACATGAAGCCAAAGAGTCAAGAAGAATACAGAAAATGTAGTGGTGGAAAAGGATTAATTGCGTCCAAGGTTAAAGTGTACAAGACATTTAGGCCTGCTTCTCCTTGGGATCTGCCG
16	AMP0012228	48.73	R1	ATGTTGATGCAGAACGCTTGTGCAAGCACATGAAGCCAAAGAGTCAAGAAGAATACATAAAATGTAGTGGTGGAAAAGGATTAACTGCGTCCAAGGTTAAAGTGTTCCAGACTTTTAGGCCTGCTTCTCCTTGGGATCTGCCACTGC
17	AMP0010401	49.49	R1	AGTGGAAGGAAAGATTCTTGCTGCGAAATACGCTCGTGAAAACAAAACCCCTTTCCTCGGTATTTGTCTTGGGATGCAGG
18	AMP0000131	50.65	R1	AAAACCAGAAACCCGGAATTGGTTTGGGAAACAAAACTACTGTAATCCAATTAAGAATTGAAACCAAAACCATACCAAACCGTACCAAATCAAACCTAAACCACACCAAATCAAAATCTAAACGTA
19	AMP0013886	50.65	R1	CATAGTAGATAGGACTACCTTCAGACAGCAAAACCACCTTGTCAAACATATGGTATATGCGGCTTGATGGCTGATGAATGGTGGTGA
20	AMP0014982	51.41	R1	CGACGACTCATCGCTTCCTGACAAGAAGGGCTGCAATGAAGGTGAATCCATAGACAAATGCTTCAGTTCCTGCCAAAGAAGAAAGAGGTAAGCTTGCCAAGCGGCCAAATAGTCGCCTTAGCACTGGGATATCTCATCTTAACCGAG
21	AMP0014190	58.1	R1	CATTACTCACCCTGAAGTGAACATCACTGAAGGTCTCTCAGTGATCGCATACCAATCTGCTGCATAAGCTTCCTGAGCGTGCATGTTGGTAATGCCTTAGTGAAGAGGTCGGCTGAGTTC
22	AMP0000144	62.99	R1	AAAACGAAGAAGAAGCACGAGGCGTGGTTCCGGTTTGCTGGAAAACCAATTCGGTTTGCGTTACGGGAGTTTGCGATTGTCACCGTTTTGCCCTGCGGGCCGTTTCCACGGAGATCAAAGATGAAGTTAAAAGAATCCATATCGGAG
23	AMP0009081	64.14	R1	AGCGGAGCAGTCTGATGATTGTTCTCAAACGAAAAGAACAGTCACTCCTGAGATAGCAAAACGAGTAAGGGGCTGTGGACATACAATGGAGCCGTCCTCTCACGACTATTTTGCGCGATATCCTGCATCCACTACGAAAAGTTGGTA
24	AMP0009976	64.91	R1	AGGTTAGCCTGGGAGTTTACAAACAGTATTGCACCGAGGCATATGGCTGGTGGGGAATCATCTTTGTGGTGTTCTTCTCTCTGACGTGGCAGGGCTCACTGATGGCTAGCGA
25	AMP0000434	66.06	R1	AAACCACCTGAGAAACACTTCCTATCCTTAAACCAAAAGATGAGCTATTGAGCAATGAATTGAAACCTTCTCTTTTGCAATCT
26	AMP0008117	68.02	R1	AGAGGAGACTCGGGCCACCAATGGAACGGAGGGTACTCAAGAGGACAAGGTTACAACAACGGATATGCTAACCAGGACTCAAACATGTATGCTACTGAAGCGG
27	AMP0014156	68.02	R1	CATGGACTTTCAGGACACTTTGCTTCTCTACTCCTCTCTATCGCGCTGGTTTAAACACACCCTTGAATCTCAACGGGATGCTTTATGTGTGCGAGAAGAGACTGGATGATGATGATGATACTGGCCCTGGGGTCCTTGTATCTTATG
28	AMP0002082	69.57	R1	AACCATCGTCCGAAGAGCAGTGAACATCGATCATCAAGAAGTTCTTGCTTTGACCTCCTTCCAACGTCTTGCAAGTGTAAAAGACGATCACATCTTTCTCCTGGAGGCTCTTCTCCTTGACGAAACCAATCCATCCTCTGGTCAACA
29	AMP0002084	69.57	R1	AACCATCGTCCGAAGAGCAGTGAACATCGATCATCAAGAAGTTCTTGCTTTGACCTCCTTCCAACGTCTTGCAAGTGTAAAAGACGATCACATCTTTCTCCTGGAGGCTCTTCTCCTTGACGAAACCAATCCATCCTCTGGTCAACA
30	AMP0004761	71.12	R1	ACACAACACCGTTTATTTCATCATTGGAACTTCGTCCACTGAACAATGAAACTTATGTCACGCAAAGTGGATCGTTGG
31	AMP0017207	73.07	R1	GAGACGGAGAAGACAAAAACTCGCCGCAAACCCTCGTGTGAATCGCTACGGCCTCATCCACGCC
32	AMP0003382	74.62	R1	AAGGAGATGGGGTATGACTGTGCCAGAGGAGTGTGTTTTGTGTTCTGCAGCACGAGAGACTCATCACCATCTGTTCTTTGAGTGTTCGTACTCTG
33	AMP0010115	0	R2	AGTACCTGCTAAAGATCTTGTTCATGTCGCTCTCTACGTGATACTTTGAGCGTTCAGAGAATAAGTGATCGAGAGTTTCCTGAGCTGCTACAGAAACTTCATCCGAGTCATCAACAACCAGAGTACATACGCATTCCTGCAATCATA
34	AMP0000907	0.38	R2	AAAGTCATCATCAAGACAGGATAAAGTCAAAGTCAACTTAATTCACTTACCGGTAATAAGATTCATATCGCAAGGAACAATACATTCATCATAACCAGTATCATCATCTT
35	AMP0000896	0.38	R2	AAAGTCAAAGTCAACTTAATTCACTTACCGGTAATAAGATTCATATCGCAAGGAACAATACATTCATCATAACCAGTATCATCATCTT
36	AMP0016099	1.15	R2	CTGTGCCGATCGACAACGCACGAAGAACACGAAGGAGAAGATCGTAGAAGATTGTGTTTAGGGTTTTCCGTAGAGGTCTGTGACGATGGGCCTAACCGATGCGCCAACCGCGAAGCCCGTATCGACAAAACACCGCATTAGTGATAC
37	AMP0016100	1.15	R2	CTGTGCCGATCGACAACGCACGAAGAACACGAAGGAGAAGATCGTAGAAGATTGTGTTTAGGGTTTTCCGTAGAGGTCTGTGACGATGGGCCTAACCGATGCGCCAACCGCGAAGCCCGTATCGACAAAACACCGCATTAGTGATAC
38	AMP0001216	1.53	R2	AACACAACGCAGTCAATGACTAATGCATTGAGGAAGAACCTAGCCATGCAACAGTCTAAGTTCAAGTTTAACTGCCGCGGGGC
39	AMP0010176	1.53	R2	AGTATCAAATGTTAATGTGCCAGCTCAGCTCGATTCGTTCCAACTGTATGGCTTGGACCTTCGCCTCCCTACTCATTGAAGTTTATTTATTATTTATATTATTATACTATAATAACAAAGATAATGCCTCATAAATAAATTTAATTG
40	AMP0020273	4.71	R2	TATTTGGGACAGTTAATTTCTGGTTGTCGGCTTTCATTTTGCCAAAAGGTTGCATCGCACTCATTGAATCCCTATGCTCGAGGTTCTTATGGTCAGGAGATGTTGACAAGAGAAGCATAGCGAAAGTAGCTTGGA
41	AMP0003886	5.87	R2	AAGTTCTTTGTAGCAAGTCAGAAGTGCGAGTGGGCGGCTGAGCAATTCCTATTTTTGGGATATGTAGTTTCCAGTAAGGGTCTCTCGATGGATACCGGGAAAGTAGAGGCAATTAGAGCTTGGCCGATTCCTACATCTATCTCGGCA
42	AMP0013639	5.87	R2	CAGCGGGAACTGGTCCGACCGGGTCAATGGGGGAGTTTGGATATCGGATTAAAGCTAAACCGGTCATGTATGAATTACTGAACCGGGTTGAGGCGAAAATGTAGTAGGAGCGGCGACATCCAATCGGGTCGGTTTTGGCAGTGACGA
43	AMP0006457	20.94	R2	ACTACACCTCGTCTCCTCCTCCTACTATTGGCCTTCGTTACGGCGCGACGTGGAGCATTTTGTGGAGCGTTGTCGTATTTGTCAACAAGCTAAAGGGAAGTCTTCTAATGCA
44	AMP0001351	26.33	R2	AACATCGTTGAGATCAAGGGGGCTTATGAGGATAGACAGTCTGTGCATTTGGTGATGGAGCTGTGTGCTGGTGGTGAGCTGTTTGATAGGATCATAGCTCAGGGTCATTACTCGGAGAGAGCTGCCGCTGGGATTATTAGGTCCATT
45	AMP0009044	27.1	R2	AGCGGAGCAGTCTGATGATTGTTCCCGAACGAAAAGAACAGTCGCTCCTGAGATAGCAAAACGAGTAAGAGGCTGTGGACATCAATGGAGCCGTCCTCTCACGACTATTTTGCGCGATATCCTGCATCCACTACGAAAAGTTGGTAG
46	AMP0002320	27.48	R2	AACGCGAACCAACCAGTTAGAGAGATCATCGAGCTTGACGACGATGATGAAGAAATGGGTGAAGGCAGTCAAGCTAATGTTGCTAACGTGGCTACGGGTGAGTGGTTACATAACTACATATAATAAAACTCATAAACTAGTACAGAT
47	AMP0015589	27.48	R2	CGGTGGATGACTATGCAGGAATTTTTTTAGGATTAGCATCGAGAGCAGCCGCGTTAGGAGAGATAATCGAAGAATCGAAGATGGTAAAGAATTTTTTGAAGGGACTTCAAAGAACGAAGTTCATTCACATCGTAGCTTCGTTAGAAC
48	AMP0017845	27.48	R2	GCAACTGGAGCCACTAACCCGAGATCATCAAGTGGAACCGCCCCCGGGCTTCCAGTCACCGAGAATCCTCAGCAGCAAGCCATTCCGAATCAAACGGAGGCTCAACGTCAAGCTCGGGGGTCACTTTCCGAGATCGATTGACCGATC
49	AMP0005606	28.25	R2	ACCCTTATATGACCAACGCCTTCACACTCATAGCATCTGAGACTTTCTCGCATACTGCCATTGCCATGATCACCTCCCTGGCGACCATACTGATTTCTCCCATCCGAGGGATTCATATACTTACCCAGATTCCTCGCCAACATACCC
50	AMP0011276	28.25	R2	ATCGAACCTCGTCGTGAAGCCTTGAAAGTACTCGTTAATGGACCTGGTTCCTTTTGTCCAAGTGTCGAGTTGC
51	AMP0011626	29.01	R2	ATGAGGAGTGGATCGTTGTGAGGCATGTGGACGCCGCTTGTGTCGGTGCTCGAAAATGTTATTTGATGGTTGTCCTCGACTGGCGATGGCCACTTGTGCGAGGTTAC
52	AMP0013024	29.01	R2	CAATCATTAGACAGAGTTGGTTTATATCTACCTAGATCTGTCTTCTCACATGGACAACTCTACG
53	AMP0011091	30.17	R2	ATCACCGACTTCCGGTTTTGCGAGGACTGGGGGTGTAGTGAGGTATTGCTTGAGTTGAGAGAATGCCTCTTCGCACTTATCGTCCCATACGAATCGTCTGTTCCCTCGCAACAACTCGTAGAAAGGAAGACACTTGTCGGTTGATCG
54	AMP0010044	34.2	R2	AGTAAAGACGCATTTTGTTTACCTTGTATTTGTCTCCATATTGGATCTTGAAAGCATCGCGAATGGCCTCAGCCGAGGCACGGTGTCCACCTCCAGTGTCGCTCATGAGGATCAGGATGTTCTTGGTCCTCTCCACGCCGAGCTGGA
55	AMP0011866	38.65	R2	ATGCCGGAGATGTGAGGACAAGACATGGATGTTCCCGATTCGATGTTGAAAGGAGTTCTACGGTTGTCGGATTCTATGTCTGTAGGGCTTGTGGCTTCCGTGAAGGCGGCTAGGATGTTGA
56	AMP0007940	39.81	R2	AGAGATCACGAAAAGGCCTGAGCTTATTCACCAAACCCGAAAACAGATCAGCCGTAGCGTTAACCTCTGCCTGCGTGACTCTCAGTGCCTTGTACACCACGAAATTCCCATACGTA
57	AMP0007941	39.81	R2	AGAGATCACGAAAAGGCCTGAGCTTATTCACCAAACCCGAAAACAGATCAGCCGTAGCGTTAACCTCTGCCTGCGTGACTCTCAGTGCCTTGTACACCACGAAATTCCCATACGTACCCCTGGCTAGTCTCATC
58	AMP0005457	41.76	R2	ACCATAAGGGATCAATTCTCGTCAGGTTCATGATGTACTTCTTGCTGGTTTGCACAAGCTCGTTGAAGATAACACACTCTGGATTGGAATGGAACAAAACAGAAGCTGGGTGGATGTGCACAGTCTCACCACTTTCCAAA
59	AMP0015426	41.76	R2	CGGCTTTGTTCCTTTGCCTAGCGTGAACACATTCCCCAACCTCGTTGCAAACTCATGCCCTGTTGCGTCTTGGATGTGGATCGTCTCAAAGCTTCCCTTATGCTTCTCACGGTTCTTAATCACACCCACACGC
60	AMP0008214	42.53	R2	AGAGTCACGATTTGGTAACGCTTAAAATCAAACCTTTGGTAGAACGGTGAAACTCGATCCTTCTAAAGCCACCTTGAGGGACGTCAGGGATTCCGAGATCTGCTGCATCTGAAATATCTGAGTCGATGTTG
61	AMP0000187	42.91	R2	AAAAGAAAAGAAAAGAAAAGAGAGCAATATAAGCTGGGAAAAGCTAGTATGGGGCAGCAGAAGATTACCTGGGATGCCATGCTCAAATCAGAGCTCTTCTCCACT
62	AMP0017405	42.91	R2	GAGGAGATCTAAAAGGTAAGGGGGGAGAAGGAACCTTCGTGCTGGACGGACTGGCGCTGGGAAGGAGGGGTGCGGCTGGCGACGGTGCGACCGACAAAGACGACGAACTCCTTGACGCTAGATCGCTGGAAATAGCCGAAGTGAGAG
63	AMP0005589	43.29	R2	ACCCGTTGGAATGTTGGTCACGATCGTAAACCTTTGCGCCATCGGTGTTCTTCCCATCTTCACCTTCTTTCTCTCTCTCACGCTCCTCGGCT
64	AMP0010146	43.29	R2	AGTAGCGAACAATGGACCAACGACCAGTGGGGTAAAAAATAACTAATCATTGCAATCTAGTACACCTAACTGCAGCAGATTAAATCCCCACTAGTGACACGGCCAAAAAGCTAAATGAGTCGCCATGGTTGACTGATTAACCCTCCC
65	AMP0003249	50.9	R2	AAGCTAAGAACCCCACTTTAAGAAATCCGTGTTTAATCACGGTCGTAGGAAGGAATAGGACTCACATGACTAGCGAGCATGTAGAGGAAGAGATTGAACGCAGCTCCTGCCC
66	AMP0019352	57.11	R2	GGGATGTATATGCAGATTCAGACGGAGATGAATGAGAAGATGCGAGCCATCTTGGTAGATTGGTTGTTGGAAGTTCACATCAAGTTTGAACTTAACTTGGAGACTCTTTACC
67	AMP0007371	58.26	R2	AGAACAAGTACTCATGGTTTTGTTTTATAAATCCTCTATATAATATGATCTGTCGTCTTTTGAATACTGAAAACGATGTTTGGATTGAGTC
68	AMP0010234	64.03	R2	AGTCCCATCTCGAGAACTGCCACCTCCTCGCCGCCATCAACTACAAAGGCCTAACCGTCAAGCAGTTCCAAGACCTCCGGAGAACCCTCCCGGACACCACGAAGCTCGTCGTCGCCAAGAACACGCTCGTCTTCAAGGCCATCGAAG
69	AMP0004006	64.41	R2	AATATCATCGATCCACGATCTGCTCCCCTCCTCCGCCCCCGCCGATGAGGAAGGAAGGAACATGTCTCCGTACGACTTTCAGGAGCATGGATCGACCTCTACTTCGCTTCTACTGACAGCCATGAGGAAAGGAGCGAGCAAGGAGGA
70	AMP0009346	64.41	R2	AGGAAGGATAGACAAACCCAAGATTAGCAAATACCTGTTCATCTGTAGCATTTAGTTCAATAAAGAGCTCAAAAGTGGAATTGACAACAAACTCAGGACGAGCAGAA
71	AMP0005667	67.58	R2	ACCGGACATGGATCCCCGATGTCAAATCCAAGTTCTTGTCTTCCTCCGGCGACTCCTCCAAAACCTCTCCCGCCGCAACACAAGACCCTTCCGTCC
72	AMP0013492	67.96	R2	CAGAGAGCGCGTTGAAGGAGACGTTGAAGGAAGTGAGATTCGCCAGGTTGACTAGAGAGGGAGGGACTAGACCTGTGAAGTTGTTTTCGGACAGATCGAGTTGTCTGATCCCAGATATGTTCC
73	AMP0013493	67.96	R2	CAGAGAGCGCGTTGAAGGAGACGTTGAAGGAAGTGAGATTCGCCAGGTTGACTAGAGAGGGAGGGACTAGACCTGTGAAGTTGTTTTCGGACAGATCGAGTTGTCTGATCCCAGATATGTTCCCGATTGTCTCTGGGATAGGACCGT
74	AMP0000822	71.58	R2	AAAGGAGAAGGAGACATACATCAACTTTAATGTGGTCAAAAGTTAAACATTTACAAAAATATGGCATGATAAAAACAAAATATCTTGGAATATTCGTTTTTAATAATTCGTTTTAATCAGAATAAAATCATTTGATTTATATCGTTG
75	AMP0005474	76.5	R2	ACCATGACAGATTACTTGTCTTTGAAGGAGAGAAGCCCGTTGCAACAGCTAGCAGCTTTTCATCTGGACTGAGGATTTCGGATGAGGAGCCTTTTCTTGAAGCAGCGAGATCCTCAGCAGAGATAACCGTACCACCTCCACTCCCTG
76	AMP0000903	78.45	R2	AAAGTCAGTAGCTTTAAGCATAGCATCCTCATCTTTACTACTGAGCAAGAAATTCTCAGGCTTGAGATCACGATGCATCACGCCCATGAAATGGCAAATCTGCACAACATTCAGTACCGATCTAATAACACCAGCAGCCGCTCTCTC
77	AMP0000904	78.83	R2	AAAGTCAGTAGCTTTAAGCATAGCATCCTCATCTTTACTACTGAGCAAGAAATTCTCAGGCTTGAGATCACGATGCATCACGCCCATGAAATGGCAAATCTGCACAACATTCAGTACCGATCTAATAACACCAGCAGCCGCTCTCTC
78	AMP0010268	78.83	R2	AGTCGTGGAAGATGTTACGGAGCCAAGAGAAAGCGGTGTTCTTGTGGCGTTTGTAGAGGAGTTTGACTTGTTCACGGATGATGTCTTCAGCCTGAGGACACGTGTCCTTGTAGAAGTTCATCATCA
79	AMP0014775	82.01	R2	CCGTGGGGGAGATGGGCGGCGGAGATAAGAGATCCGCTTAGACGCGTGCG
80	AMP0019866	83.95	R2	GTGCTGGTCGAAGAAAACGGCGCCGTTTGCAAAATCGCTGATGTGGGCTGTGCTAAACCGGTTTCAAAGTCTGGTTTTTCCGGTACACCGGCGTTTATGGCGCCAGAGGTTGCTCGCGGCGAAGAACAGAGGTTTCCGGCAGATGTG
81	AMP0010563	85.11	R2	AGTTGTTGTGGTGCTGAGCGATGGAGACGGATGATAACTGAACATGCAACCATTTGTAAATGCAAGGCCAGCAGAAAAGGTGTCCGCAGAGAGTGACCACCGGATCAT
82	AMP0011253	89.12	R2	ATCCGCGGCGGCGGTAGTCACGAACAGAGTAGCCGCGCTGAAAGCCTCGTCGAGTTCCGTGCTCTCGACGCCTTCCCAATCATCATCATCGTCTTCTTCTTCCTCC
83	AMP0009139	94.48	R2	AGCTAAAGGCCAACGGGATAGGAACACTGAGCGGAAGACTGTTTCTCGGAACAGCAGAGAAAATTCCTCCAGAAGAGCTTGTTGACACCACCGGTGCAGGCGACGCATTCATAGGAGCAGTTCTTTATGGTAAAAGATTTGCCAAGA
84	AMP0018419	96.85	R2	GCTACTCACACGATTTTGTTCTTACGGGTTTCATCTCGTTGTACTCGAAGTGTGGAAAGGTTGGAGCTTTGAATGCTCTGTTTCGAGAGTTTTGTGCACCGGATGTGGTGGCTTACAATGCAATGATTCACGGTTACGCTTCTAATG
85	AMP0000886	97.62	R2	AAAGTAGAAAGGAAGCGGAAGAGATTTGATGATTACGAGAAAGGAGTTGTTTCTTTGCAAATTAGATGCATGAGGTTAGCTTTCCACTGGATCTCTCTGTCTTCACTCGCCTGATACCTACTCTCTTCTTCCTCGC
86	AMP0020253	97.62	R2	TATTCAACCCTGCACGAAGGCCATCTCTGTGGCCAATCCCTTGCCTATGCTGAGATCTCATCAGACTCA
87	AMP0002842	98.77	R2	AAGAGGCGAGGGCTGCTGCATTTTCTGCCTTTAAGTCGCTTGGTTTAGATGTTCAT
88	AMP0011481	98.77	R2	ATGAACATCTAAACCAAGCGACTTAAAGGCAGAAAATGCAGCAGCCCTCGCCTCTTCTGCTTTCTCAAGAACAATTTTGCGCGCCCCATTCTTGATTTTCTTGGCTAATCC
89	AMP0008824	99.54	R2	AGCCAACGCAGGCAAAACAATCATCAGAGCATCAGGTTGTAGCCCGTGAACCACTCCAGTTGCAAACGTAGCAAACCCGATCTTCTTCTTTTTGGGCTGCTGCGGCGACGACAAGGCTTCTTTCTCTGTTGCCACCACGCCGCTCAC
90	AMP0013675	100.69	R2	CAGGACATTCTTTCTCAAGTTGAGCTTTGATCTGGTCAACTACTTCAAATCCACGAGCTGATTTGCTGTTAGGGTTGGAGCTTTTCTCACTCACTATTCTCCCA
91	AMP0017190	100.69	R2	GAGAATTGATCAGGTGGAAATGAAATATATATAACGAAAGGAACAACAGTCAACACTCAACACATA
92	AMP0015971	0	R3	CTCGGAAGCTGTCGGTCGGAAAAGTACAACGGCGAGAATACAAGATGAAAACCCTAATTCTAGCCGCCAAGTGAGTGAGCGTGATTTCGGATCCCCTCCTCGTTGTCCCTTCGTCCTCTTTTATAGCTGACGTCCTCTTGATCCCAT
93	AMP0014138	3.59	R3	CATGCGGAACACATCTGTTTCCAATGTTGAGGTCACTGTGTTGGTAACCAACGTTTTCTGAACCGGGTACACCATAAATTCTCTGCAGCTGAACAGAATAAGCAGAAGACATCATGTTCTCCCAATACCCTGGGATTAGTTCCAAGT
94	AMP0014401	5.14	R3	CCACCCCCGATCGATGTAAAAATCAACGATATCGTTGGAAACGGAATCGCGGGAATACTGCATAAGTGGGTGAATTACGGTAGAGGATGGAGATCAAGATGGTTCGTCTTGCAGGACGGTGTTCTCTCCTATTATAAAATCCACGGA
95	AMP0015895	13.24	R3	CTAGTGGATGAGTTTCGCATCCCCGACCGGGAAAATCAGAAGCTCAAGGAGTTCTTACCTTCCTGGAGGTTTGCTAATGGGATGTTTGCTCTGGTTCTCTCCTTTGGCCTTCTTCTAACTGGACTTAGAAGCAGAAAAGCCAGATCA
96	AMP0016097	13.24	R3	CTGTCCAAGAGCTCGAAGGCAAGCTCGTCAGGGTCTTGGATATCTACGAGGCAAGGCTCTCCAAATCTGAGTTCCTCGCTTGTGATTGCTTCACTTTGGCTGATCTCCACCACC
97	AMP0015794	15.61	R3	CGTTAGTAATGGAGTCATGATAAACTCCGGGATGATTTTTAGCGAATTCAAATAGATCTCTGGCGTGACTAATGAGTGTGTTGGCATAGGCTGCATCAGACGGAGCAAATGCAAGAGAAGCTGCAGCCATAGCTGCAGCTGTTTCGC
98	AMP0018588	17.16	R3	GGAAGAAAGGCAACACCAAGGTGAAGGACGCAACAAACAAGCGAGGGAGCAAGTAAATGACAGAGATCTGCTCAAAGATGACCGCAGGAGAGCTGAACGAAGCAAGGAAGGCAAC
99	AMP0002143	19.54	R3	AACCGAAAAACACAAAGGACCATCTAGGTCCGATTACAACAACCCATAAGCCCGACATAAAGGGCATCCTTAACGGGCCTAAAGCCCAAACCTGAAACCTGACTCAGCACCACTTCAGCCACGCGTCCATGTCCATCTCCAAACCGT
100	AMP0011048	19.92	R3	ATCAATGAACAAAATATTGAATTTGCTAAGCTGTTTTAAAAAAGAAGAGTTTTGTTCAAGACAGACTCTCGAAGTACCTGTGTTCTTTGCGAACAGTCACTTTGTCATTCTCATCTTCCTCTTCTTAAAAATACAGACACCCTTATT
101	AMP0002594	22.27	R3	AAGAAGAACGATGAACATACCTTAACAGTGTTTGAGAACATCCCATCCTTACCACAAGCATTAAACCATCTCATATTGT
102	AMP0014721	22.27	R3	CCGCATCAGGTGGACCGCAGGTAAGCCAATCATGCCATTCTTGCATATATTGGTGAACTTCTTTTTTGGGAAATTACATTATAACTTCGATGAAATTAATTAAGAGGTGGTTATGTTTGTCGTTGAACTAGGCTTTGATCATCCATT
103	AMP0007505	23.43	R3	AGAAGGCTGCGGACGCGGCGGCCGTCGACGGTGTCACCTCCTCAAGCCCGGAGGTCTCTCAATCTCTCGATGCCCTTGAACAGCTCAAGACGTTTCCCGTCACGTACAACACGCTCGTCACGACTCAGGTGTG
104	AMP0007242	26.19	R3	ACTTCCTATGACCCAGTAAAGTTGAGGCCATCGGAACTACCAATGAGTGGTTCTACATTTCATGATGTTCCAGAAAACTGCAGGCTCGAATATGATCCTTCAGTTGCACAACATGTTGTGACACCACCGCCGTTAGTGTCGTCAGGT
105	AMP0014232	29.37	R3	CATTAGCATCCCACCAACGACTTTAATCACTGCTCTTAAGGTTCTCAAAGAGAGCAATTTAGCAACAAGGGTTTGCTTTGGCATTTCCAGCTTTAATACGCTAGATTCCTCGCCTTGAGACAGATTCTTGACATGCACGGAATCTGA
106	AMP0013692	31.32	R3	CAGGATCGCCGTTGACATGTCCACAGCTAAAGGAGAATCTCTCTGGAAAGCCTGCAATGACCCATAACAAAAAGTTTATTAAAAGGAGGACCAACAAAATGAGTTAAGGCTTAACCGGTTTTATACGTACAAATCCCC
107	AMP0003428	33.67	R3	AAGGCAGAGAGTTGTTAGGGAGAAGAGACATTGTTGTAGCATGGCGAGGGACCATTCAGCTGTATGAGTGGGCTAATGATTTCGATTTCCCACTTGAATTAGCTACCTCGGTTTTCCCTCCAACTGACCCGAATGACCCAGGTGACC
108	AMP0011535	36.02	R3	ATGAATGGTTATCGGTTAGAAGGTAAAACACTTGCTGTCAGGATTGCTGGTAAACCGGCACCGCCTCCTGGGCCCCCGGCACCTCCCCCACCTACTCAATCTTATCCTCCTCCACCATCACAACCATATGGCGCTGGTGGGCAACTG
109	AMP0005851	43.63	R3	ACGACGATGACGGGAGAGTTATTCTGGGGATACTTCTTCGTGATAATTGGCTCCCTATCATTCTTCGGATTCGTCTTCGCAGTCATGGCTTCGACTCTGTTTCCGCTCTCACAGAATCATTTAAACCAAGGTGGTCTGAAGAATGAA
110	AMP0005899	45.57	R3	ACGAGAAGAAGAAAAAGGAGGAGCTCAAGGAGAAGTTCGAAGGACTCTGCAAAGTGATAAAGGATGTTCTCGGAGACAAGGTCGAGAAGGTCATTGTCTCTGACCGTGTTGTGGACTCACC
111	AMP0007792	45.95	R3	AGACGGTAAATGAAGATCAGAGACAAGATCGATGGTCCCTTTGAGTGTATTTTATTGGGAAGAAACAAAAAAAGACGAGTCATGAAAAGTACCAAAATGTTGGATATAGCTCCATTTGTACTGACACTTCAAATTGACATAATTCAT
112	AMP0010410	47.11	R3	AGTGGAGAAGAGCTCTGATTTGAGCTCGGCATCGCAGGTAACATTCTAACATTTCCATACTAGCTTTTCCCCAGCTTTAATTTC
113	AMP0003432	49.06	R3	AAGGCAGTAGCATTAGTAGTACTGAAGATAACACTGGGAAGTTGAAACTCCTTAAATGCAGCTGCAGAGAAGTACATATACTCATCGTAGATGACACAAGCAATATCATCA
114	AMP0004800	51.41	R3	ACACACCAAACGAAGTGCCAACACTTGAATCAGCATCATCGGCCATAAGGGTACTTCCTTTACCAAACATGATAGACAGACAGATGGCTTCACTGGTAGAGGAAATACCACCACAAAAGAAGAAAGGGAAAGATAACAGTGGCACTG
115	AMP0012056	51.41	R3	ATGGCTTCCTACTACTACTTATATAGCCTTACTCTAGATGAAACAACAAAGCAAGCAGAACCACTACAAATATAATAACATCCCATCGTGCTCGGTTCACCGTTTTGATATGGTATAGTCCCACAAAGCAGCTCGACAATGGTTCAG
116	AMP0000444	55.43	R3	AAACCAGGTTTTGCGTTGGGCACTGGGGTCTGTTGAAATCTTTTTCAGCCGGCACAGCCCTCTCTGGTATGGCTACAAAGGTGGCAAACTCAAATGGCTTGAGCGTTTCGCTTACGCCAACACAACAATTTACCCGTTCACATCTAT
117	AMP0012396	55.43	R3	ATTGCCAAGACGAAAAGATAAGGAGAGAGGGGGTCTCCCTGTCTGAGACCGCGATTGCTCCTAAAATATCCTTGCACCGTTCCGTTAAAGCCAATCATAAAGGAGGGAGTGGTTACACAAGGGTATGTCCAGGCCATGTAGTTGTGC
118	AMP0019428	57.79	R3	GGGTTCTCATTTATTACCCCCCTCATTTTAAACCGCGGGTTAAAGCTGTCAAAAAAAAATCCGCGTCAATAAATTCTCCACACTCATCTTCCACA
119	AMP0012909	58.55	R3	CAAGAGACACAAGTGAAGGTTCCAGATACAACCTCACATTTACATTAGGAGATGCCAACGATGCATGCGTAGGACATTTCATTGTCGGCGTTCAAGCTGGATCAGCAGCTCAAAACTTCACACTGGAGAGCAATG
120	AMP0003116	61.73	R3	AAGCATTAACTGTGGCTGAGCCACTGAGGTCACTCATCATAGTCATCGTAATTTTTCCAGTTACGAAAGTGTTTTTGATTCCTCTCTCGAGTTTCTTGCATCCCGTTGCTGCGGCGAAATGCTGTATTATGTACT
121	AMP0015389	63.29	R3	CGGCATCATTTGAAACGTTTTTTTAGCATATGCTTTTCATTCCATGTCTTCTTGTCATTATTTATAAAAATATTTTCTGTCAACATTTTTTTAATAAATAAAACTATTTTCTGAGATCCGAGAAC
122	AMP0001050	0	R4	AAATGCTGAGTTACATGCAGAGAGCAAACTCGATGGTTTTAATCTCAACTTCGCAGGTCTCTGCTTTGCATGCATTGATATCCGTCTTGATTCTTTACGAGGACAATGTAAGTTTCTTTGTTCTAAATAGCTATGCTA
123	AMP0002832	0	R4	AAGAGGAGAGTTTGTATCGCTAAATAGGTAGCGATAGAAGGCGTTGAGATGAACAAACCCATGTATGTGAAACACGTTGTGGTGTTTAACGCTGTTGAAGATATCCTGCACGTAGTCCATCCCTGCGTGGCCTTCTCCTTGGACTTC
124	AMP0013715	1.95	R4	CAGGGCATTCTTTCTCAAGCTGAGCTTTGATCTGGTCAACTACGTCAAATCCACGAGCCGATTTTCTGTTAGGGTTTGAGTTTTTCTCACTCACTATCCTCCCA
125	AMP0007026	3.51	R4	ACTCCAACTATATCCCCTGCGGTGAACTTGCTCACACCTGATCCCACCTCCACCACTTCCCCAACAACCTCGTGCCTAAAGAACATGATCAACTCAGTTTTTAGATTGATTCTAGATTTTCTTGGCTATAAGGAAATCAAGAAAGAA
126	AMP0009233	25.95	R4	AGCTTATGAAGGCGACTTGGGATGATGGGATCGATTTAGCCAGGGAAGATCCGGCTGTGGCGTCCACGTCAGCGATCACCACCGTGGC
127	AMP0020391	34.05	R4	TCTTGACCAAGAAGCAGGGAGTGCTTGGTGTAAAAGATTTGCAGACATGGAACAAGGCGTGCTGTTTAAAGTTGATATGGCTACTCTTCTTCA
128	AMP0014410	39.82	R4	CCACCGGTATTTCGATACAGTGTTCTCAAGCACTACGTCCCAGAGTTATCAGACGAGAATTTTTTAATCGTCCTCCAACGATA
129	AMP0000667	57.13	R4	AAAGAGAACAGCAACGGAGAGAAGAAACGACGACGTGTCGTTATATTACAGCACACCGTCAGAATTCTCTTGCAGGAAACATCCATCTGTTTCCCCTGTCGGAATCTGCCC
130	AMP0006060	68.76	R4	ACGCCTGCGGTGCACGAGGAGGAGAGCCAGGCTCCGTCAGTGTTGCACAAGAAGGTCATCGGTGGAAGATCGGGGGTCGATGGGATCGTAGTGAGCTGGTGATTCGGGGGATCGATGGGAGGTTGGGCTCGCTCCCATTCAT
131	AMP0011532	68.76	R4	ATGAATGGGAGCGAGCCCAACCTCCCATCGATCCCCCGAATCACCAGCTCACTACGATCCCATCGACCCCCGATCTTCCACCGATGACCTTCTTGTGCAACACTGACGG
132	AMP0011533	68.76	R4	ATGAATGGGAGCGAGCCCAACCTCCCATCGATCCCCCGAATCACCAGCTCACTACGATCCCATCGACCCCCGATCTTCCACCGATGACCTTCTTGTGCAACACTGACGGAGCCTGGCTCTCCTCCTCGTGCACCGCAGGCGTTGGCT
133	AMP0014891	68.76	R4	CGAACCGGTTCATCATATACAAAGATTTCAGAGATGCAGAGTTCATACCACTAGTTGGGAACGAGCCGATTTTTTCCGATGCTGGGATATAGAGCCTCTGCCACGTA
134	AMP0002790	76.39	R4	AAGAGCAGAAGAACGAAAGGGGAAAGACTTGCCTACGGAATACTTCTGCAAGAGTTTTTATTCACCTGAGAGAGGAGGTTTCTTTAGTCTTCCACTCAGTGATATGGGCTGTG
135	AMP0008050	79.57	R4	AGAGCATACAACCAGAAAGTGGATGTGTATAGTTTTGGGATTGTGCTGTGGGAGTTAATCACAGGACAGCTACCGTTCCAGAACATGACAGCAGTACAGGCTGCGTTTGCAGTTGTGAACCGAGGATTCCGTCCAACGGTCCCAAAC
136	AMP0018037	84.02	R4	GCCAATTAGCAAAATCAGTATCATTCATGCAGCAGAGACACCTACAGTACAAAGAGCCACGAACTGCCAGATGCCATAATGA
137	AMP0000618	86.38	R4	AAAGAAGATCTTTCGTGGCCGCTAAAGAATAGATGTGACCTTCCTCGCGGACAAGCGAGCCAATAAGACCATTCTGAGGTAGATTTTCATCGACGTTGTTAGACCATTGGGTTTGAGTAAATGGAGTTGCTTGGTTCCAGGGAGACA
138	AMP0017340	87.54	R4	GAGCCACAAGAAGCCTAGAGCGTCGATAGAGGAAAAGACCAAACTACCCCTGATGTTGACCAAGTCTAGTGGGTTAGTGGAAGGGCAAAAAGGTAATTTCAGAGTTTTTGGTTCAGCACTAGCTTCGCAGTCAAGTAACATCATCAT
139	AMP0002641	88.7	R4	AAGAAGCGAGATCATGGACCAATGCAAAGCGTCCAGAAGAAAATGCAAGCTTCTCGAATGCGTCTCGGGCTCTCAAAAATGCTACAAACCCGACCAGATCATGAAGTTCTTCCTGAGCTCAAC
140	AMP0000654	90.67	R4	AAAGACAGAAAGCCGCTGCTGCGAAACTTGAACTTGCGTCACTCTGTGGAGGCGACAGCGATCACCTAGCGGTTGTTGCTGCCTTTGACTGCTGGAAAAACGCGAAAGAAAGAGGTCTTGCTGCTGAGTTCTGCTCTCAGTACTTTG
141	AMP0003897	95.13	R4	AAGTTGTAGCTGAAAAGGACAATACATCTCAAACTTTTGGTTTTGATGATGAAAACTTGGAGAAAGTGACTCGTCGAAAATGTGTTAGTGGTAAAATTTATCCAATTATGAACTGGTGGTAGGTATGTAGCTAGATACAGTTGGAAA
142	AMP0017013	98.3	R4	GACCTATAGCCATGAGAGCTAGAGTTATGGCCATGAAAGCCGGTCTTGGCCAGCCATGACTATGTAAATAGGCGTCTGATATGTAACCTGATCCAAACCGGCCTAGGAAGTTCCATATGCTCCAAAGAGACACTAGAGAATTGAGTT
143	AMP0010948	103.66	R4	ATATAATAAGACTCACAAACTTCGAGATCGCTGCTGCAGAACTCATCGTTTCGGCCGAGACAGGAAAAAAGACCGGAACTCCACTGGTTTCTCCCGATCGGCTCGCCGATCACGCTCCCGTGGCTCACCGGCAATCCATCCGCCGTC
144	AMP0020328	106.86	R4	TCCCACGTCCAAGTAAGACGCCAAACCACAACCATAGCTAAACCTCACGCATTCCTCCACAATGGCCACCA
145	AMP0010586	116.36	R4	AGTTTCGTAACTTTGGTGGGCCAAATGATTGTGGAACTGTGCAGGAAGATGAAGTAGTTGTTA
146	AMP0012718	117.52	R4	CAACCGGTTTTAGCGGTCAATATAGAAGTGGAGCAACTGATTATATCCATCCTCGATGATCCTAGCGTGAGTAGAGTTATGAGAGAAGCTGGTTTCTCGAGTCCTCAAGTGAAAGGCAAAGTCGAGC
147	AMP0000242	120.3	R4	AAAATCCACTCCAAAAGCAGCTTCTCCGATGATATCTGTGGTTAGCTTGAGGAAGAGATCGGAGATAACGACATCTTCTGGTACTTCAGTATCAAGATTATGAGTAGCACAAGTGATGAAATTTTGCATTGTTGGGATAAGACTTGT
148	AMP0000725	122.67	R4	AAAGATGATCTTGGTGGCAAACGAGATTAAGCTAATAGAAAGATCACTAGATTGTTAAAAAAACTTCAAATTCTGAGGATGTTCAGACTGGAAGTTTGACATTATGCTCATACTTTGGTTGTGTATTATGTA
149	AMP0000727	122.67	R4	AAAGATGATCTTGGTTGCAAAACAGATTAAGCTTCTAGAACAAGCATCACTCTGAGGATGATCAGATTTAAGATTTGAGATTGTGCTCATACCTAGTTCAGTTAGGTTGTGTATTGTGTA
150	AMP0009271	123.44	R4	AGGAAAGGAGAGACAAATACTCGATGAATCGGAAACTCAATCTGAGATCGGATTCGTTGACCTGTTTGAAATGCTCGAACCTTACCATTGTGAACGAGCGGAGGATC
151	AMP0011578	123.44	R4	ATGACTTCGGCAGCGGTCTGGATACAGCGGAGGAAAGGAGAGACAAATACTCGATGAATCGGAAACTCAATCTGAGATCGGATTCGTTGACCTGTTTGAAATGCTCGAACCTTACCATTGTGAACGAGCGGAGGATC
152	AMP0020289	0	R5	TCACCTCGTTGTCGTCGTCGTCGACGTCATCTTCAGATCTCTTTTCCCAACGCATACGCTCCGATGATTCGATCAA
153	AMP0004265	0.76	R5	AATGCAATGGGCAGCGTAAGCGTGATACATCTCATTAGACTCCAATCTCTCAACTTCATGAGAGTGAATATAACAGACATACTACTTCCGTTTTTTTTTTCAGGTACATCTTAACTACTGGAGCAATAACTGCTCTGTGCGCTAGTT
154	AMP0011929	0.76	R5	ATGCTTGCAATTGCCACATCAAGAAGAGGAAGAAGACTTATCATCACTACAAATAACAACCTCACTCTCTGTTCGTGTTCTGTTATAATTTTACTTTTGTTCTGTTCTTTCTCTGTTTTGGCAAAT
155	AMP0000249	1.92	R5	AAAATGAGAGTTACCAAGTGAAAAAGCTAAGGGAGATGCAGAGTTGCTCTGTTTATCCACACCAT
156	AMP0019141	2.3	R5	GGAGTTTTGATGAATGTTGGGTATTTTAAAGTTGATAATAATATTTCGTTTTATTCAGTTTGGGATTTGATTTGCTTTGTATGCGTACTGTTGGTTCAGGAAAGAGTGCTTCTCCAATATGGGACAGGTTGGTTTTTAATAAGATAA
157	AMP0018606	2.3	R5	GGAAGCGATGAGGGATGTGTTTGGTGAGTTACATACTTACATTGTAAAGTTTGTTGCTTTTCCTTTTAGACACACTCGAGAGTTTGTTTGTTTGTTTGTGCATTACATTGTAAAGGTTGTTGCTTTGATTTGTGCAGAAGAGTAAGT
158	AMP0007592	15.18	R5	AGAATGAGTAACCATCCAAATTGAAGGATTGCATGCTCTTCTCATGGTTCTCGAAGACGATTTCCACAAAGGTACGGAAAGTGATGTTCAAAACATTGGGCTCGACGGTCAGTGTTGTGATCTTGG
159	AMP0010683	15.18	R5	ATAAGAAGTGAAGGTTATGAGTGGAGCTTACGCGACAGAGAAGAATGAGTAACCATCCAAATTGAAGGATTGCATGCTCTTCTCATGGTTCTCGAAGACGATTTCCACAAAGGTACGGAAAGTGATGTTCAAAACATTGGGCTCGAC
160	AMP0008721	15.56	R5	AGCAGTGGAGACTATAGACGAGTTTTTGGAACGAGTTAGTCAACTTGAGACTATAAATCCAGCAAAAGGTCAACAATGCAAAAGTGGCCGTACTTCTCGAGAAAAGGTGGGTGATAATAGAGTACGGGATGGTGCACCAAAAAATAG
161	AMP0013486	16.33	R5	CAGAGACTGAAGAGACTAGAAACCCTAGAAGAAACAGAGCTGAAGCTGCCGCCGCTATAGCCACATTCTTCATGGCTC
162	AMP0004045	22.08	R5	AATCAGAAGATGAGAATCCGGCTGAAAAAGAAACGGGTGAAGAAGATAATCCGACTGTGAATCCTCTTGACAATGAAGCTGGCAGTAACGAAAATTTGAATGATAATGACGAAGCTGGTGATGAAGTTGTCGTTGATGTAATAGATG
163	AMP0009300	32.06	R5	AGGAACATTAAACGCAACCTCCTCGATGGTCCAGCTCTCTTCCATCTTAGTCCTCGTGTGGCTCATCGCCTCTTCCCCAAACCTAAAAAGCGTCACAACCGAGTGTCCCGAGTGAGCGATCATGATCCCTTC
164	AMP0007132	33.61	R5	ACTGAGGCTGGAACCCGTGGTTCTCTATCAGCCATTTCTCCATCCTACGCACAGCCTCCGACCCATCAAACTCCTCACCTCTTAAGACAGGACCTGGTGCGTAGTAGACTCCAACGTCAGTGTACATCTGAGCATCATCTGTGTCTC
165	AMP0004039	39.33	R5	AATCACAGCTTGGATTTCAACCTCTTTCTTCACACAGTAGCTCCTTGTGGAATCTAACCGTTGATTCCTTGTTTATTTCCAGCTACTCATGATGAAAGACCAACCTTCTCTCTTGCTTCCTGCAACTTCAGGTATATCCCATAACCT
166	AMP0005075	44.6	R5	ACAGGGAACTTAACGTTTTGACAAGTTCTATTTAGAAAGATATTTGACATTTTTTCACCCGTTGCTAAAACCTCATCTGGGTAGAAATAGGAAACTTATACATAGTTGAGAATTTA
167	AMP0007119	44.6	R5	ACTGACACTACTTGTGTTCTCTGTAAAAAAGCTGTTGAAACCAGGAACCACCTCTTTTTTCGAGTGCCCTTTCTCATCGCAGGTTTGGGAGCATCTTACTAGAGGTTTTTTGCGCAGCTCTTTTTCCAATAGATGGGACGTCATTGC
168	AMP0007931	46.95	R5	AGAGAGTTTGAATACATGGCTAGAATCAGACCACACTGCCTTATGTATTTGTCCACTACCTTGTCCAAATACATAGTCAGCTGTGTCTCTTACTTTCCATCACTCGCC
169	AMP0017318	46.95	R5	GAGCACAGGACGTAAACCTTTCTTGTATTCGCTCTCTTGCTGACTACTCTTACTCGATGACATGACTCTTGGCTTCCTAGTATGCTCATTATCTACAGAATGTCTTCCTGGTTTTATCTGA
170	AMP0019107	46.95	R5	GGAGCTCATTACCGGGATTGACTCTTGAAGCTATTCTAATGGCCGACAGAAACGGAGCCTCGCCGCAGCCTCTGCCGTCGAGGAACCAATCAAATCGGACACTTCTTGATGTAATGCAGAGAGAGCACCGACACGACTACAGCCCCC
171	AMP0017134	47.71	R5	GACTGCAGACTGCCGCCATCTCTTCATGGACGAGAAGCACTTGATGAACGC
172	AMP0017253	47.71	R5	GAGAGGCGGAGGACATACCTGAGTATTAGGCGCTGGCAGAGGAGGGATGACCATTGGCGGCGGTGGCTGGTGAGGGATCAAGCACGGGGCCGTTA
173	AMP0020553	47.71	R5	TGTGATGACATGTTCTAACTGTCTTCAAGAAGGTCACACCAAAACCAAATGTTCAAATGAAACTATTGAGAGACCTCCAAAGAGACCAAGAAGTCGACCAAGACTTAATTTTGAGGTATGACCAAGACTTAAGTTTGATGGTTATAC
174	AMP0007491	50.88	R5	AGAAGGAATCCACCAACTCTTGGCTTCGGATCAAGGAACACCACATCTTCGATACGCATCGGACCTTCATAACCGACTTGGCAGGCACTCTACTCATTACAGCCATCTTAAGATCATAATGCAGCGAATCTAACTTACTTGCCCTTG
175	AMP0001331	52.03	R5	AACAGGTGGGTGACCCTGATGATGTTGGACCGGAATATAGGGGGGAGGGGGATACTGATGATGAAGGCGACGGCTCGGGTGAACGAGACGATGGGCGCAGGGTGAGTGATGATGATTTTATGGAAGAAGATGGGGGCAACGATGGGA
176	AMP0005260	52.03	R5	ACATTACTCTCCAAGGATTGAGATTAGCCCGAGGGGGAAGTGGGATCGAGGTAGTTCTCCAAATGTCCCATGCTACATCACACAGAAAGAGTACATGATTGATATTTTCATCGGCTGTTTTGCATAGTAGGCATGTTGCAGGAATGT
177	AMP0017275	52.03	R5	GAGATAGAGAGAGAGCAATGGACCCTGGTTTTGTGGATTTCAAGGAGACTCTCCCATCTCTCCAGCTCTACTTCCTCTTGGGGATTGTATACA
178	AMP0013609	52.41	R5	CAGCCCCCGCCGCTCCGACGGAAACGTGGTCGGAAAATTCGTAAACCTCAACTTCAAAACTTACTTCACTTTCCTTAATTGGATGCCTCAGGCCATGAAAATGAGTGAGTCCGAGATTATCCGTC
179	AMP0002652	54.36	R5	AAGAAGTCTTATACCAGTGGGCAGACTGGTTACAGAACTCCTCTGTCTCTCATCTCGGATTTGATAACGAGATTGTTCTTGGTCCTTACGGCGTTACATGTTCTTCTAGAGATAAAC
180	AMP0000290	56.3	R5	AAACAACGCTTGTGGAGCTTCTCGAACTCAAACTTGATCGTCACAGTCCCACCTTTGACTGTAAGTTTCCGATAAGCCTTAGCGGGGTTGTTTGTGTCTAAAAGGATCAGAGCCCTAACATAATCCTTTGTGTGAGATACTTTTGGG
181	AMP0005696	56.3	R5	ACCGGTAAGAAGAAGATGGAGGCTCAGATTCTTGAACTCGAGGAGAAGTTCCCAGGGAAGGCGGTTGGAGTGGCGAAGTTCAACGTGCCGTTGGCTCATATGATCACAGCAGGAGCTGACTTCATCATTGTCCCGAGCAGGTTTGAG
182	AMP0013358	56.3	R5	CACTCGAACCGTCGCAGAAGATCAGGAGGTCATCCGCAAAGCAAAGGTGAGTGAGCTCTGTTCTGTGGCATTTAGCATGATAATTAAATTTTCCTTCCCTAGTTGCTTTGTTTAGTGATAGAGATAGGCAGTTCATGGCTAGCACAA
183	AMP0012662	58.26	R5	CAACAGAATATATCCATCTTAGGTTGTCACACGAGTTACGTCCTATACGTACCTTTCAAACAGCTACACAAAGAATGTATACATCTTATGAAAGTGTCCTTTACTGCATGTTTTGAAGCGCGTC
184	AMP0000590	58.64	R5	AAACTTGGATTTATCCAGGTTTGAAAGACTCTATTTCTTTTTTTCAAAAAAATTGACATATTAACTTATTATGGTTTGTTGTATTTGTTTTTGCAGTAAACGTTCCTCTGAGAGATTACCAGTTTGCTATAACAAAGACTGCTTTGT
185	AMP0002798	58.64	R5	AAGAGCCACACCAAACGTGCACTTTTATGGCTCTGACTCGAGCCACTGTATGCGTTTAATTATGAGCAGCTTTACATCATGAGTAATCCCAACAACTTGAACTGCATCACTTGG
186	AMP0004817	58.64	R5	ACACAGACGCCGATTGGGTTGATTGCCTGATAACCAGGCGTTCAACATGCGGGTTCTGCATCTACTTGGGAGATTACTTAATATCATGGTCAGGCAAGCGTTAACCAACAGTCTTCTGGTCCAGCGCAGAAATAAAATATAAAGGTG
187	AMP0009601	58.64	R5	AGGCAGATGACTGGTGGACTCCAATGACTTCAGTTCGAGGTTCGAGCAAGGCTAAAGCTCGTAAAGACAATACAGTTCAACCCTCACAGTGGAAGAAGTGGTCTAGACTTGAGCTTACCGATGAAGATTTGCAACAAGATGGTTCTC
188	AMP0011471	60.19	R5	ATGAAACTCAGATGTCACCGAGTCTCACACGAAGAGGAGACGAACTTCATTTCTCGATTAAGCAAAATTAGGATTAGAGGCGCACTTCATCTACTCGGGCCGGAATCATCGTATAGATAAAAAGCCCAACACACGTTAAACGATTAA
189	AMP0012935	83	R5	CAAGCAGAGAACAGCCACGCAACGTTCTCGTACAATACAGTGGTTTTAAGCGGTCGTGTTGAGGAAGGGAAGATGCATTTGTTTGTTGCGGGAACTGGATCGTTTGAGTCTCGGTGCGAGGGAGTAGCGGAGCTTGAGCTGATACCT
190	AMP0004236	93.53	R5	AATGAGAAGTGTGGGATAGATTGGAGATGAGATGAAAGGCATAGAAGCGAGAGGGCCATA
191	AMP0016162	95.88	R5	CTTGGGGATGCATCATGTTTTATCAGGGTGCGATAGCTTGAGGAAGCTAGAGATAAGGGACTGCCCTTTTGGAGACAAGGCGCTTTTGGCAAATGCTTCGAAGCTGGAGACAATGCGATCTCTTTGGATGTCTTCCTGTTCCGTGAG
192	AMP0019171	99.48	R5	GGCAAGCGAATCATGGTAAAGGCCAACCACTTCTTTGCCGAGTTGCCTGATAAAGATTTGCACCAGTATGACGTAAGTTTTCACATGCTTGTCCCCTTGCTATTTTTCTTTAGCTACAGTGCATCTA
193	AMP0012561	109.62	R5	CAAAGACAACAACCTCCTCGGAAAGTTTGAGCTCTCTGGCATCCCTCCTGCTCCACGTGGTGTCCCTCAGA
194	AMP0009396	110	R5	AGGACTGAAACAGAAGTTGCTCTTATGCAATAATACACTGAAGAAGAAAACAGGGGAAGGGAGTAGTAGCTCATTGGGGAAAAGAAGAGGAAGAGTGAAGCTAAAGAAGTTACCTTTGAGCATGTGTGCCTCTAAGGATCAAGAAAA
195	AMP0000582	110.38	R5	AAACTGTATGTTCATTTTGTTTTCATCCATTTCTGTAATCAATTGTATTTTCAGTATCTTCTCTAGCCTGACCTGGTAACGTGAATGCTACATCATTTAGGTTTTGGAGAGTGGAGCTCTTGTTCTCAGTGACCGTGGTAT
196	AMP0020061	114.84	R5	TAACCATTACCATAGCAAATAAGAAAACTAAAAAAAAGCAAACATATGTTCAAGGTGAAAATAAAAGTAACCAAAGTTTAGCACTTGCTTTATTCAGTCCTATGGA
197	AMP0013295	120.21	R5	CACGCCTTTCAAATTCACTCTCGGTCAAGGTCAGTGGATTCAATCTCTCCTTGATTATGATTGTTTAGCTTTAGTATCTATCATTAGCAACTCGTTAATCTAATTAGGTTAAATTTGGGAAGAGATCTGTCATCTGTGTGAATTAAG
198	AMP0010033	121.38	R5	AGGTTCTTGTCTCACCACCATAGACACAACAACAATCAGCAGAACCAAACTCAAATCGGAGAAGGCTGTGGTGCTGTGGATCCTCAGCTTAACCATGTACCTACTACAGCCACGGGCGGGACTTGGATGTATTGGCCTAATGTCCCT
199	AMP0010746	125.4	R5	ATACCAAGCCATCAATGTCAATAACATCATCTTTCAAAACACCCATCATTAAGCGGAAAAGGTCACCACCATCATTCGAAT
200	AMP0014303	126.17	R5	CCAAACAACGGGGCCCATCATATAATGACAGCGTGGCATCAAGCCCACCAAACTATCGTTCTTGTCCGGTCTTCCTATTCCCATCTCTCTCTCTCTCTCCCC
201	AMP0019186	126.17	R5	GGCATCAAGCCCACCAAACTATCGTTCTTGTCCGGTCTTCCTATTCCCATCTCTCTCTCTCTCTCCCC
202	AMP0003842	126.94	R5	AAGTGGAATTGAATCGTGGGGGGTTTGGGAGAGAATTTGACTAACTGGTGAGACGATGACGAGGGTTCTGGAGAGCCTCGACCAGGAAAGGATCCACCTTAGCTTCCTTCTCGGTCATAGCGGCGGCGGCCATAGATAGCTTATCTA
203	AMP0010501	126.94	R5	AGTTAAGCCTAGCCAAGGGACCGTACATAACCCTAGCCGCTTCATCATAGGCACAAGCAGCTTCTTCAGCGGTAGGGAAAGTGCCAAGCCAAAGCCTACTTACTCTGTTAGGTTCCCGTATCTCAGCGACCCATTTACCCCAAACCC
204	AMP0002505	130.12	R5	AACTTCTGACAATGGAAGCAATCAGATTCTCAAACTTGTCAGCTCTTCTTCTTACACTTCTGCTACTA
205	AMP0001023	130.88	R5	AAATCGGAACGGTGTTACTCTTTAGAGGGTAACTTAGATCAGTCATCATGTCTTTCCCGACAAAGCGGTAAAACGGGTGGATTATGAGGAGTATACCCTCGAGGATAACGAGTAGTACGAGTATGATCCAGTCATGCATGTGAATCC
206	AMP0002090	130.88	R5	AACCATGTTATGTGTATATTTAAACACACATAAGATTTGGGTTAAAATAAACTGAAAGATACTTGACCAAGAAAGACATAAAGTGAAAAATACAGACGCATGTGGATGAACCCAATTTTCTAGTAGACTGGTCGGCATTAGAACATG
207	AMP0004623	130.88	R5	ACAACGGCAAGGGAACAGCTTCTTGGATCCTCTTGTGCACGGCTTCGTAGTCGATGGTGTCCTCTGCCACTTTACAGATTCTCGCCATGATCTTCACGGCGGCTTCGGGGTGGTCCCCGGCTGCGGTTTCTCCGCTGAGCATGACGC
208	AMP0008445	130.88	R5	AGATGGATCGAACCTAGAACTTCTTACCACAGATGGGACAGGTATGCTCTCGGACACGAGAAGAATAAGAGGAAGCACAAAGTCTTGAGATTTGTGAATAACTACGATCCAAGTGTGAAGCACAGAGTTTGCGAGTTTGAGATCTTC
209	AMP0009254	132.04	R5	AGCTTGTATCCAGTGCCCCAACTGCTATTTCCGCATTGACAACTCCAATGTGAGTGAAATCTCTCTCACACACACTTACACTTCCTTGTCTCCTCTCAAACAGCAGACCACTTCTGATGAATGATTTCTCGTTTTCAGGTGCCGGTT
210	AMP0012756	0	R6	CAACGGTCCAATGCCACCAGCGAAAGCCGGGCGTATCACAAACGCATACGTCTCTTCCTTCCCGTTCATCAGATCACCCTCTCACTCCCCTCAGTACGCTTCACCTGCAGCATCTTACCCATCCCCACCTA
211	AMP0002288	6.67	R6	AACGATCTAATAAACAAGACAACGTTTCAGAGAGTGGTGAAGACTAGTGTTTCTTTACCCCCGCGTTTGGACCTCCTCAACGA
212	AMP0004145	7.44	R6	AATCGCCCAGTGAGGTATGTGGTGCTAAACCGCAAACCACTGAGTCAGTTCATAGCACTACAAAAATGTAGGCCTAGCTCTAGCATGAAACAAACATGGTGTCTATTACACCACACATAACAACAATCAATACGCTAATAAACATAG
213	AMP0004146	7.44	R6	AATCGCCCAGTGAGGTATGTGGTGCTAAACCGCAAACCACTGAGTCAGTTCATAGCACTACAAAAATGTAGGCCTAGCTCTAGCATGAAACAAACATGGTGTCTATTACACCACACATAACAACAATCAATACGCTAATAAACATAG
214	AMP0007798	12.75	R6	AGACGTAGACTTTCTTCCTCACAGCGTCTTTGGCGGATCTCTGACGAAGCTTCCAGGGGAGGTTGTGACCGCGGCGGTGGAGCTGGAGGTTCTGGTCGCGTTGAAAGCCTTTGTTGCAGATTTCGCAGACGAATCGGTTCGTTGCCA
215	AMP0014745	18.94	R6	CCGGCACTACTCCGGCAAGCTTCTCCACCACCTCAACATGCACTATGTCGTCCTCGTCTCTAGATCACAAACCTTTACTAGGTTCCTCACCGTTTATACTCGGGAAACGCGTGAGAGCCGACGAGGATTCCGGAGGTGCTAAACCTG
216	AMP0010997	23.81	R6	ATATGGATTGGTCCAGGGCATCAAGCGCCAAATTTCTCAAGTTCTGATTTGAATGTTCAGCGAGCTGCAATATGCAGTTGAAGTGTCAGCAAAGCCCAGACAATGTCAGGATATCCTACAAATAAATAGGATAATGAATGCTGCGTC
217	AMP0011907	26.57	R6	ATGCGGTGGAATCAGCTTCAGATTCAAGGCTACTGAGCAGTTTGTAGCTATTAGTTTGTGATATGATATCTAGAGGCAGAGTGGTGGTAACTGAGTGAACAGATATTGGCTTTTCCACAAGACGTGGAGACGGAGCAACAAAAGGCG
218	AMP0012769	30.58	R6	CAACTCACCACATCACGAACTCAACTCAGCATCTTCAGTCTGCTCAACCGTACTCTGGCAACGATGCTGTGATTGTAGGTAATGGGGACTTCCTACCTATTACTCATGTTGGTTCTATTGCAATCCCAGCTTTATCAGGTACTTTAC
219	AMP0014221	34.59	R6	CATTACTTCCCCTGAAGTGAACATCACTGAAGGCTTCTCAGTGATCGCATACCAATCTGCTGCATAAGCTTCCTGGGCGTGCATGTTGGTAATGCCTAAGTGAAGAGGTCGGCTGAGTTC
220	AMP0002307	40.36	R6	AACGCAGCGTGTAGACCGGAGTCCCGTTCGTATGAAACAGCCCCCAGTTCTTCTCAGACAAAGGTCCAGGCCTCGTATCCTCATTGTAAAGCTCGTATATGTAGGTGGCAACGGGAACTCCCGGGTGTTTCGGCGTCCCGGTCTTGT
221	AMP0002074	43.53	R6	AACCAGCGCCAGCCCCACAAACAAACTGTTGACTTATAGTCAACGGCACTCCAGGTTCAGACCTAAGCAGCCCTTCCATCTGACCTCTCACGGTGAACAGAACAGCATTAAAGGCGGCAACGGTTGCGAGAGGAGCTCCCATACCTT
222	AMP0013387	45.48	R6	CACTTACAAAAGACCAAGGAGGAGTGGGGGTAAAAGATCTTCATTGTTGGAATCGAGCTTGCATCCTGAAGCTTATATGGATGTTATTCTTCC
223	AMP0018593	45.48	R6	GGAAGAATAACATCCATATAAGCTTCAGGATGCAAGCTCGATTCCAACAATGAAGATCTTTTACCCCCACTCCTCCTTGGTCTTTTGTAAGTGTTACTGTCTCCCAGCTCACTCTAGCCGAATGATGACCTTCACTAC
224	AMP0011538	48.24	R6	ATGAATTGATCTTGCATGGGAGCTGAAGAAGTTGGTGTTACAGTGTAGAATAAAAAGTATAGGGGCAAAATCAAAAGAAATGAATATACAGGGATTGGTTTTGGTATTTCCATTTTTCCACGCCAAGAAGTCTCTCTCCTCGG
225	AMP0006026	49.4	R6	ACGCAGGGAATATCCTTGAGCCTATCACACACCAAATCGACATTACGTTTGAGTATCTTGTTCTTCTTTGCAAAGAAGTTTTCATCCACTTTCTCCAGGATCTCAGGAAGGGCAGCCTGAATGATAGTGGAAGGGTCAGGAGTGATG
226	AMP0004323	58.45	R6	AATGCGGTTGTGAATTCAGGATTGCTTTTGATGGCTGTTATGGGGCTACTCTTCCCCGCTGTTCTTCATTACACACATAGTGAGGTTC
227	AMP0007374	58.45	R6	AGAACACAAGCGCAGCAGGGATTGGTGGAAGCAATGGTACAACGACGACGATTGGATATGATGGAACTGCAACTGCGTCTGAAGATTCGAAGGAGAATCTGAACCAAGTCATAAACTCCATTCAGAAGACTTTGGGACTCCTTCATC
228	AMP0010082	58.45	R6	AGTAACGTGCTGCAAAATGTATCAGAGAGACGCAAATGTAAGTATTCCCATATACATACATGAAAAATGGAATATATCTTATTGTTCTAGAGTCGTGAGAACATAATAATTAGGAAATACAATGAAAGTGTCGTTGAAGGAAGCGAA
229	AMP0016265	65.12	R6	GAAAGAACATACCTTTGCTTTGTCCCCGGTTCCTTCAACTTTGAACGGTTGCCATGTTGAATCCTTGATGTTCTTTTGCCATGTGGAGCAAAGGGTGACACCTTCAACCATGGCTTCATCTGCAGAATATCTCTTCTTGCAAGCGTT
230	AMP0012557	65.51	R6	CAAAGAATCAGAATCATTAGATCAAAAAAAGCTGAAGGAATAGGATGTAAGATCAGATACATTACCAGCTTGATTGGGGAGAGATCTCCAGTTCTCATGACCATACTTGTGAATGAAAGAGATGAGTTTCAAGTCTTCATCTTGGCT
231	AMP0007139	69.99	R6	ACTGATAAATGACGATTGGTTGCGAGTATTTCCAAATTCCTATGCCTATTTCGATGCAGGGGGTGTCTCCGATCATGCCCAGTGTCTGATC
232	AMP0007699	71.54	R6	AGACATGACCATCTTCAAAGACGACGATAACACGGCCTACTTGATATACTCGTCAGAGGACAACAGCGTGCTCCACATCGGTCCCTTGACCGAGGATTACCTCGACGTGAAACCGGTTATGAAGAGGATCATGGTGGGACAACACAG
233	AMP0008815	74.72	R6	AGCCAAACCGAACAAAGGGCCCTTCTTCTTTGGAACCGACTGAAAAAGAAAGTGTCAAATTTAAATAATATAAAAAATGGATTGAACTTTAAAAAATAAACTTACCGCTTCAACGATTTGGTTGATCCGAACCCGAGGCAAGCCGGT
234	AMP0016373	78.73	R6	GAACCTGAGAATCTTCTTGACCGTCGGAATGGTCGGAACCGGTTTGTTTACGTCTCTCTTCGGTGTCGGTTACTGGGCGAACGTTCACAGCTTCTACTATTTCTTGATCATGCAAATGCTCGCTGGTCTGTTCCAATCCTC
235	AMP0017499	78.73	R6	GAGGTGGTCGCGAGTTTCATCATGGGTATTGCAGAGGGGGCACGTCGTTGGGACCGGTAAACCCCAGGCTTGAAGCCTAGTTCTTGTGGGC
236	AMP0018085	78.73	R6	GCCCGGATGGTTATTCTTCGGAAATTTATACTGCTGCTTAGTCTGTTGTAGGTGTGGAAGTTACTGAGGCAATTCACGAGTTCTTCA
237	AMP0008928	79.88	R6	AGCCGAGAATTATGTCCTTGGGAACTGAGAAGATGCTGAAGGTCAAGTTAACAAGCGACATGTTTCGATGAGAGCCCGTGC
238	AMP0003988	92.03	R6	AATAGTGATGCAAGTAAGCTATTCCTTCCGCGACATCGCTGCAGATACTCACGAGCTGAATCAAATCCAAGTCCCTGCTCAAGTACTCACCAGGAGGGTA
239	AMP0019999	92.79	R6	GTTTAAACTGGTTGACTTGTTGGGATCAGGCAGCTTGACATCATTAGTCTCACACCAGTTAGCGATCAAAGCCTTGACGGTGTAGTTAGGTATCAGAGTGGTGTGAGTCAGAGTCTGCCGAGTCTTGGGACAAACTTTCAAACCTAA
240	AMP0005212	93.18	R6	ACATGACATGTCTTTGTGCAAGTACGAATACTCTGTGGATGATCTCAAGGATGTACGGTGTTATGTCTGTAATGGCTTTGGCCACATGTGCTGTGGGGAGGCGGCGCTCTCGGAATCGTCGT
241	AMP0006284	93.94	R6	ACGGTACCAAACCACTCTGCATTGGCCGTGGCACCTCCGAGAGGAGTATGAGCTGTGACACAAATACCATGCTTCTGGCAGAATTTTACAAGAGAGTCGCGTTGGAAGTAAGGATGCGTCTCAATCTGATTCA
242	AMP0008746	95.1	R6	AGCATCCAATTCATCAACATTGTGGTCCTCCGGACCGTGATTCATTCTTCTTTTTGATGACTTTATTTCCTTCATACGTTGTGAAAGTTTGTCTGGGAGGATGTACTTCTTTGAGTAGAATGTATGTAGTAAGTAGTATTCAATTCT
243	AMP0013395	96.65	R6	CACTTCCCAACCCGGACCCTTCACTGGAAAAGCTTCCTGTGCTTCTGCCTCTCCCGGTAAAGTAATCATTAGGTCA
244	AMP0011940	100.67	R6	ATGGAACATATGTGAAGGGTGGTATTGTCACTCAGGTGAAACAACCAAAGTTACTGAATTTCAAGCCGTTGAGGGAAGCTCTTAGTGATCCAGGGGATTTTCTGTTTAGTGATTTCTCTAAGTTTGATCGGCCTCCACTCCTTCACT
245	AMP0018577	104.27	R6	GGAACCCAGAGACAAACCAGCTCCATCTCAAGAGCTTCAAAGGGTTGTACATTGTCTGCATTTCAA
246	AMP0010650	104.65	R6	ATAACAAGTTGGTCTTTGCGGATCCATTTGGTGAACTCCGGGTTGGCTTGTTCAA
247	AMP0012759	106.21	R6	CAACGTCACAGTTTGCTTCAGATTACTCCATGTCTGTTACATCGTCTTCTCCCTCTTCTTACGATCTGTATCCACGTG
248	AMP0016262	106.21	R6	GAAACTCGTATCTTTGTCCGAACAACAGCTTCTAGACTGCGACAGAGAGTACGACAAAGGCTGCAACGGTGGTGTAATGTCGGATGCTTTCAACTATATAATCCAAAACCAAGGCATCGCTTCGGAGGAGTCCTACTCTTACCAAGG
249	AMP0004509	107.76	R6	ACAAAATCACCACCGGAAGCAAACAATACCCAACCAGACTCGTACACGTGTGCAGGTTCAAGTTCCCGTTCCTCCCCGCGAGCATGTTGAACACCGCGTATAGGAAGATGGACGACACCACGATCCACCCGAGTATCACCCC
250	AMP0016133	107.76	R6	CTTCTCTCTGCAAATCATTACAAGTGAGAACCTGAGGAGCATTATTCCTCAACTCATCCTCGCTAAAC
251	AMP0009410	109.31	R6	AGGAGAAGCTTGTGTTGTTGCTAGTGGCGGTGCTGCTATTGTTGTTGCTGCTGCTTTTAGTA
252	AMP0006250	109.69	R6	ACGGCGTTACAGTGACAGCGGAGAATAGTGTGAATCTGTATCTATTCCAATTTCTATCGTTGATTCATCTTAGATCTCTCAATTACGGTACGTTTTTTAATTTTACCTTCAATTCTCTTCATCTA
253	AMP0010856	110.07	R6	ATAGAACTGAACAATAAACGATGCAAACTGAAGTCCCCTGATCAGACCGTACGAGTTAGTATGATTTATATCCTTGTAAGCCAGAAGCACGTTATTCTTGGCACACATATAATCTGCAAGATTGTGATCAAGAATCAAACGGAGAAG
254	AMP0015830	112.43	R6	CTAAACATAAGCATTTAAAACAAATGTTTAGAGTCGTATGATGATAAATTGAGGAGACAAAAATAAAAGACCAAAACAAGTTTGTGGGCGGAGATAGCTGAACTCTCA
255	AMP0012999	114.38	R6	CAATAACAGGAGATTCGAGTGTCACTATTGTTTCAGAAACTTCCCTACTTCTCAAGCCCTAGGTGGACACCAAAACGCTCACAAACGCGAACGCCAACACGCCAAACGTGGTTCTATGCCGTCATACCTTCATC
256	AMP0017409	0	R7	GAGGAGCTTCTTCAGACGGGACGACGAGGAGAGAAACAGCGACTCCGCCGGGAGAGAGATGACGCGGCTGAGCGGCATCGACGGTATAAACGCGAACGCGTTTATATGCGACTTCGCGTTTGATCCCTGCGGTTACTCGATGAACGG
257	AMP0011351	1.55	R7	ATCTCAAAGCTTCAGCTTACAGTATCAAATGGAGAGTTTAAACAGAGGTAAACTTCATTGATGATCTCTTAATACCCACCTAACGCCACACTGTTCTTTTTGCTGGTTCCAAGCTCCATCGATATTACATTTTGCCAATTTGGTGGT
258	AMP0003785	13.14	R7	AAGTCGCATGCATTACCTTAGCTACATGCTCCAAGGTGAAAGCCTCAGGCACAATCGGTCCCCTCAGCCTGATTTGAACATAGCCACTACTACCTTTCAGAGCAAAACACTGTCCAGGCTCCCCGAAACTCGGAGACAACATCTTAA
259	AMP0019779	16.31	R7	GTGACCGCACCAGGGAGCGTAGAACTCGACCATAACGTACTGGTTCTTCTCGATCACGTCCGTGAAGTTGCGCTGTTTGATGACCACCA
260	AMP0013003	19.07	R7	CAATACGGCTCGTGGAGAAGACAAGACGGAACGGGATGTTCTATAACGGATTAAACTAACGGAGTCAGCGTAGACTGGTCTCCGGGATGGAGACAACTGTACGGCCGGCCACAGCCATGCCATTTTTCCTTAACGTATGTGAAAATC
261	AMP0005521	28.1	R7	ACCCAGCAGAAAACAATCTATACCCTTTCGTTTGGCTCAACACCGATGGTAACCTCTTCATGTTCGCCAACAACCGTTCCATCCTTCTTAACCCCAACACAAACAGAGTCATCAGAGAGTTCCCTCAGCTCCCCGGTGGTGCTCGTA
262	AMP0010753	32.97	R7	ATACCAGCATAGACCAGCCCATACTTATGACCACTCACATTGATACTCTTCACCAAAGGAAGCCTAAAGTCCCATTCCAAGTCAGGGTAAATAAATGGAGCTATGAAGCCTCCACTTGCTGCGTCAACGTGGATTGGAGTGTTCCAG
263	AMP0015850	33.35	R7	CTAATATGTGGTCTATGCTAAACAAGCTCTACACAGAGACCTCATTGCCAAACAGAATCTACTTGCAGCTAAGATTCTACACTTTCAAGATGTCAGAATCGAAAAGCATTGATGAGAACGTAGACGACTTTCTTAAGTTAGTTGCAG
264	AMP0005420	34.5	R7	ACCAGAGCTAGGGTTCAGCCGAAGTCTCCCGGCCAGAAACTCGTAAACGTCCATTGCTCTCACCAA
265	AMP0005958	40.69	R7	ACGATAGAGCCGACCTTGCCCCATTCACCTTCGTGCAGATCACAATCTCTAATCTTGCCTGGACATGCTTTGGAGACATGGTGTGGTCTGGCGACCATGTGATAAAACTGTCCAGCCGAAGCTTTGATCTCCA
266	AMP0013356	40.69	R7	CACTCGAACCGTCGCAGAAGATCAGGAGGTCATCCGCAAAGCAAAGGTGAGTGAGCTCTGTTCTGTGGCATTTAACATGATAATTAAATCTTCCTTCCCTAGCTGCTTTGTTTAGTGATAGAGATAGGCAGTTCATGGCTAACACAA
267	AMP0000754	41.07	R7	AAAGCACATTCTACCAAAATTCTTTTTCACTCATGATCTACATAAGAATGGTGATGTTCGTGTTGTTCAAGTTCGTTCAAGCGACAATCTGGCTGACTTATTCACCAAGGCACTACCCACTGCTATGGTCTTATATACACATT
268	AMP0010720	49.64	R7	ATACAACGACCCAAATCCAAGAACGCAGAGAGATGCACCGTTAAATGCGTCAACACTTGTATACGTGGTGGAGACGGAGAAGGACCGCTCAATATCAGAAGGTTCTCCCCTCTCTATATTTCTCTTTTTCTTGCTTTTCTCATTCAC
269	AMP0000438	50.8	R7	AAACCACGAGTTTGGTAATAAGCTTGGCCATGTCCAGTCAGCGCCTCAAGCTTTGATTAGTAAGGATAGAAGTCTAGGAAATTTACATGGGTACGCAACTTCTTCAGGCTCTGGTAGTGTAACAGCGAAGGTGAAGATTCTTTGCAG
270	AMP0009342	50.8	R7	AGGAAGCTAGGTATGCTATCATAGGCCATGTTGTTCATCTGGTCAACCGAGATTACGAAGCCATGGCTCGAGATTACTATGCTTTGAAGTTCTTGTCCCCTGATGTAGATGTTACTCCCATCGTACCAGCTCTCAGAGACTTCTTTG
271	AMP0017683	55.66	R7	GATCGTCAGCGTCGAACATAAGGTCCAGATCAGGCAATCTATCAGGGTACCACCGTAACAACTGTAGAATTCCCCACAGAGTAAATTCATCTCTCGTTTGAATGGACTTTCTGTATCGCTTAACGTACGCCTTGCCGCGGTGGATCA
272	AMP0005476	56.81	R7	ACCATGAGGACTCGTGAAGAAGTAGGGACGAAGCTTCGGACGAAAGGGCGAAGAGAAGAGTAGCGTTGGTACCAGTCGAAGGAAAGCGCGTCTTGCACGTAACGAGCGTCCCAGTAGTGAGCGTCTCCATAGTTGTAAGTGTTGCAG
273	AMP0003791	61.68	R7	AAGTCTTCGTCTACACTAGCTCCATCTTGTTTGCAGTTGGCGAGTGCAATACACAGTTGTTGAAGCCTTGCTCCGCTTTTGATAGAGTAACGGTTCTTGATTATATCCCATAAATATTTTGCGATATCCCGAGTTGAAATAGAAGAT
274	AMP0003912	62.45	R7	AATAACCAAAAGTCCACGTACCCACGGTTTTCGTTTACCACCCGGTATTTTCCTGTTTTGGCTAAAAACCACTGCATCGATTTGCCTCTTTTTGAATTTTAGACCCGGTTTTGGTTTAACCTCTGGTCACTTACTCGATCTGTGCTC
275	AMP0011242	62.45	R7	ATCCGACGACGATTCGCGAGATCGCCGAGCTCAAACTCAGCCTTCAACAAATGAGCTCGCAGATCCCCAAAGCGACGAGCGCAGCCCCTCAGATCGACAGCGTCATCGCCTCCACTTCGCGCTCGCCCTTCAGCTAGCGAGCTAACC
276	AMP0003533	66.89	R7	AAGGTGAAGTTCCAATCATCAGGAATGGAGCCTTTCCGATAAACTTCTTGGATCT
277	AMP0005208	67.27	R7	ACATGAAGTGTCGATCGATATCAGAGCCATTCGATGGATAACGATTTAGAAGATTTCAAGTATCACAAAGTATGCTATTTACACACCAAGTCCATGGC
278	AMP0005325	67.27	R7	ACCAAGCGACTGGGAGAATGATCAAACACAATTTCATCAGGGACCTGTCCGTCAGGTACCTAATGATGACC
279	AMP0005559	67.27	R7	ACCCGACGACGATTCGCGAGATTGCCGAGCTCAAACTCAGCCTTCAACAGATGAGCTCGCAGATTCACCAAGCGACGAGCGCAGCCCCTCAGATTGACAGCGTCATCGCCTCCACTTCGCGCTCGCCCTTCGCTAGCGAGCTAACCA
280	AMP0009505	0	R8	AGGAGTTAACCAAAAAATGAGTAACGGGCTATGAGAATGTAAAATGGGCTTTCTAGGGCGGTGATGATAGAGAGAGAATCGGTTAGTATTGGATCATCAATTCAATTCTCCTCCAAAGCTCAAAATCAATCTTTCAACAACGATGAT
281	AMP0002812	0.38	R8	AAGAGCTAAGCGGAGAAAGCAGCAACAATGTGGGTGACCAAGGATCATCACCGGTTGTTGTGTACAACATTGATCCTCCACCTGGATGTGGTTTAGGTGAAGAAGTCACGATTATTTGGCAACGAGCAAATGAGGCTGAAGCTTTAT
282	AMP0005135	1.54	R8	ACAGTTATACTAACAATCACGAACACTTCAACCACCAGCAAAGCCTTGTTTAGTATTCTCTGTGGTGGTCTTACTATAGTAAAGGATGATGGTGAAGAGTCTGATTATACTCCACGTGGCTCCTTTGGTCTACC
283	AMP0016084	1.54	R8	CTGGGGAATATAATAAGAACCAATGAGAAAATAAGATCCATATTCGAGGATCTAAAGTTTGTTCCGGAAACAACTGTGAGCACTAACAGCATTGTTCTCCAGAGTCAGGACACAGTTATACTAACAATCACGAACACTTCAACCACC
284	AMP0002262	2.31	R8	AACGACCCAATGGTGGGTACTCGGAGAAGGTCTCAACAACCATGGGCTTGGTTGGAGTCATCTTCACCATACCAGCATCACCATTCTTCAAAAACTTGGGCTCCTTCTCGATCTCCTTACCAGAA
285	AMP0006046	2.31	R8	ACGCCATTAGATTGTTTATTGAACCGTTATTGTTGTTGTCATGAATGTTTCGTCCATTTCCGACATGAAGAAACCCTAGATCGTTCATCAAACTTGAACCAATCTGGTGGCCTTGGTTGTTGCCACTAGTGGCCGCTAAATTCAAAC
286	AMP0008968	5.94	R8	AGCGAACAAGAACAGAGGAGAAAGAGAGGTCTGCAGAGATTTAGGGAAGACATGGAATACATTGAAAATATTGCTTCCGGAGCCAGAGCTCAGGCTGAGAAACAAAGGCAGGACGAAGAGTTGAAGGTTAAGGAGAGAGCAGGAGTT
287	AMP0009232	6.32	R8	AGCTTAGCGCTGTGATGGGGAATGGTTTCGATATGGGTCGGGTTGATCCTCCGGAGGAGTATCCCACGGTTTTGATTTTCG
288	AMP0005618	6.71	R8	ACCGAAGATCCTTGCAGTTTTTATAGTGGCTAATCAGTAACTTTGCGTGAGGACACCGAGGATATAAACACTGAGGTTCAACACAACTGTTCATGTGACTCCATAGTTTCCGAACAGTAACACAATTTCGGTCTGTGCACTTCC
289	AMP0011122	6.71	R8	ATCAGCTATGAAGAGATGTATGTAATGAAATTTGTATGCATTTGTTCGCTTTTGGCGGGTTTATCTGGGTGTGACTGCTTCTAATTGAACTTGGGGACTATGGTCTCTTTTTGGAGGTTTGGGCTTACG
290	AMP0002213	9.47	R8	AACCTCTTCGCTGATAAGCAGCATCTCTTGTCCAATTAGGGTTTTTGTGTTTGGGTTGCGAGCCTCCCAGAAGTGAATCAAACGAAACCTCAACTCAGCTTCGCATGGGCAGAGAGAGACATCTCTGAACAACATCACTTGGTCGCG
291	AMP0013022	9.47	R8	CAATCAGCTGAACCGCCGCCTTATCATAAGCCAAAGCAGCTTCCTCCGCCGTCTCGAACGTCCCGAGCCAGATTCGAAGAGGCCGTCCGTCGCGAGATTTGCCGCACCTGATCTCCGCCGCCCATTTCCC
292	AMP0009782	21.33	R8	AGGGCTGATGTCGGAGGTAGCAGAGTCGATGAAAGCAGCGAATGCAAAGGCGGTGAGAGCTGAGATGATGACGGTAGGTGGAAGAACCAAGTGTGTCTTGTTTGTTCAAGGTGTGAATGGGAATGAAGGTTTGGTTAAGCTCAAGAA
293	AMP0013106	22.1	R8	CACACGTGGGAGGGCAGAAACAGCTCATGCGAACACCAATTGATGGATGCATTCGCACGCACCA
294	AMP0005806	22.86	R8	ACGAAGGATGCTGGGAAGATTGCTGGTCTTGATGTCCAGAGAATTATTAACGAGCCGACGGCTGCTGCGTTGTCTTATGGTATGAATAATAAGGAGGGTGTGATTGCTGTGTTCGATCTTGGTGGTGGAACCTTTGATGTTTCTATT
295	AMP0020166	24.02	R8	TAGAATCCAATCAGGGCTATGTCCACATAACCAAATGTTTCGCCTCCAAAGTAA
296	AMP0011898	24.4	R8	ATGCGCTACGAAAATGTTGAAATGCTGGTTCCAAACAGGATCCGTGGAGTTTTTCAGAACGCGCGTACGAGCGAGAGTCGCTCTCGCATGCGGGACGGACACGGTGACGTAAGGATCGCTGGTATCCCTAGGGAGGCGGCGACGAAT
297	AMP0002252	25.56	R8	AACGAAGTCACGTAGAGTAGATGGAAGATTCACTAGGTCAATCAATTCACCAAGCTTCTTGGGGTTATCAGTTATCGCCTTCTTCAACCTCTG
298	AMP0013428	26.33	R8	CAGAAGCAAAAACCTCAGAACAGAATCAATCTCCGATGGGGAAGAAGAAGTGTGATTTATGCGAGGGTGTAGCACGAATGTATTGCGAGTCAGATCAGGCGAGTCTCTGCTGGGACTGCGACGGCAAAGTACACGGCGCTAACTTCC
299	AMP0000397	30.85	R8	AAACATGGATCTGAAACTATACAAGTGGATCAGAAATGCAAACTGCTGGACATTGGTGGAAAGAAACATGTAGTTGCCGAAGGACGGGTGCATTCAACAGACCCAAATCAAAATGTCCACTTTGTACGATTGGGTCCAAATGCAGCT
300	AMP0002173	31.23	R8	AACCGGTGTACATGAAGACTTCATCCAACCTAGCTCGACTACTGGAGACACCACAAATGGTAACACTTTTGATTTGGGATGATGTTTTAGTTGTGGTTCTCTTTATTTACTTGCGCTCTTGTAAAAATG
301	AMP0000594	31.61	R8	AAACTTGTGTTCATCCAAATCTCTCAAAACAGACAGCAGGTTTGCTCGATACACTTCGCATCGCT
302	AMP0009638	31.61	R8	AGGCCTATTCCTCACTGGATTCGCCTCCGTACCGACAACACCATCAGGTTCAAACAAATTTACTCTCTTTACTTTTTTCTC
303	AMP0019368	36.08	R8	GGGGAGACCTGAAGGCCCCACGACAGAAGCCTATCCCTTGTTGGACACCTATCAAATACCATCAGCCAAGTATGGAA
304	AMP0015382	40.98	R8	CGGCAAAAGAAATGGACCACAGAGGCTAAGCACATCAACGAAGAAGACATTATTGACACTAAGGTGAAACAAGATGGAGATGAGAGCCGCAGTTTCACTA
305	AMP0004414	49.1	R8	AATTATGTGGGTTGATAATATTGAGAAATGATCCATTTTTAAATGTAAAACTTATCTCTTCGCTGGTGACTTACTA
306	AMP0017143	49.1	R8	GACTGCTCGACTTCACAGGAGTAACTAAGTCCTTGCCACCAGATTCCTTACC
307	AMP0018580	49.48	R8	GGAACCGAGAGACGAAGAGGAACGGCAACGAACGGAGAGAAGACAACTGGCTCATGCTATTTGAACCAATTTTAAGTCTAAACAAAAACATAATTAGATGACCAAGTTTGAGGGATTAGAAACCCAAGGGGTTACTAATACATATCT
308	AMP0014144	49.87	R8	CATGCTGAAGAAACCATCAAAAATGGGTTGGTACCAAAATATACTACAGTGCGCATGCTGTAGCCTGTAGCTCATCCAACTC
309	AMP0012354	50.25	R8	ATTGAAATAACATCCGACGTTTTGGGTACGGAACTGGGCCCAGTACGAGCTAACCGCATATCTTGCGTGCCTATAAATAGAGACCGGATCGTAACATTCTTTCCCAGGAGCCAAAGCCGCACACGTTGTGTTGCTTCGGCCACAAGC
310	AMP0013561	52.6	R8	CAGCAAATAATCTGTTGACTGCAATCTATGCGGAAAAACAGGTGCTTTATACATGTTTGTTTCAACAGATGACTGACTGCAACC
311	AMP0004722	55.78	R8	ACAATGAATGATGGCTTTATGTTGCAGCAAGGGCAGGATAAGCAACTTAGCCAAACATTGTTCTCCATGCCATTTACGTCGAGATGCGTTCTTAGATCTTTGATGGATGCCATGGAGGAACTGGAACTGAATGCCCATAGTGCTTCC
312	AMP0008458	56.16	R8	AGATGGGTTGAGTTCATAGAAACCTTTCCTTATGTGGTCAAATACAAACAAGGTAAGGACAATATAGTGGCTGAT
313	AMP0014538	56.16	R8	CCATGAACTGCCGCACCAACGGAACGTGGAGGTCGTAGGCGTGCGTGGCCATGGTGCCAACCCGAGCTGAGCGATCATCGCGTACAGATCATCCTGGATCCGCATCTTGTGTGTGACCTCCGGGTCAATGAAGCGTGTAGGCTCGAT
314	AMP0017895	56.92	R8	GCACATTGATCAGATCAAACACGAGCTATACGAAACTATGGATGCTATGGAGGAGAGACTCAACGGTAGATGTGATGACATTGACGACCCTCTCAACGAAAGAGTGAACAGCCTATGCAGAACTACTCATCTACTGAAGAATGAGAT
315	AMP0018963	57.31	R8	GGAAGGTACGGACTGAGCAGTAGGTCCGGAGTTCGACCCTAAGGCCTCTTATGAACCTGCGGACCTGCACCTTCTCATCCTCCAACTCCTTACCCACATACTTCCTAAGCCGGTTGAACTCCTCTTCATACTCCCTGACTGACCTGC
316	AMP0008503	57.69	R8	AGATTGATGATGGTGTTGTGAGGGATGTGGTCACCCTCATCGACAGTCAGATGGAACAGGAAGTGTCTCAGCTTCAAACCGAGGATGACGATTCGACGGGATCGACCGGCTTGCCTCGGGTTCGGATCAACCAAATCGTTGAAGCGG
317	AMP0008803	59.25	R8	AGCCAAACCGAACAAACGGCCCTTCTTCTTTGGAACCGACTGAAAAAGAAAGTGTCTAATTTAAATAATATAAAAAATAGATTGAACTTTAAAAAATGAACTTACCGCTTCAACGATTTGGTTGATCCGAACCCGAGGCAAGCCGGT
318	AMP0000735	62.01	R8	AAAGATTGGGAGTTTGGCTTGCGTTGTTTCCTACGGTTTATTTATCAGCAGGAACGGCGACAGCTCTGATTCTGATCGGTGGAGAGACAATGAAACTCTTCTTTCAGATAGTTTGTGGTCCGTTATGCACCTCGAACCCGTTAACTA
319	AMP0014520	64.37	R8	CCATCAGCAAACCACCAGCACTTCTTCCTTCCACACACAGTTTTTCCTTTGAACAGTACTTAAGTTCTATTAAACACTCAGCACAAGCGATAAAATCAGTGAACGTGTTTTTCTTTTTCAGCAGCTTCCCGTTTTCGTA
320	AMP0016052	64.75	R8	CTGCGGGACTTGCTTGGATCTTCGACTCGCCTACCTTACTGCGCATGACGGAAGGATACCAATATCAACAACGCGTCTCATCGGTGATCTTGGCCGAAGGGTTAGCAGTACGGGAAGCTCTCTCTCATGCTCTTCACCTTGGCATCT
321	AMP0003103	0	R9	AAGCATAGCGCGAATGTGGCTAAACGTTTTACAAACGCAGATGCTTTCTGCATGTCTTGG
322	AMP0002778	7.14	R9	AAGAGATGTCAGAGTATCTGGTCACTGGAGGAACTGGTTTCATCGCTTCTTACATCATCAAATCACTCCTCGAACTCGGACACACCGTTCGAA
323	AMP0001086	15.21	R9	AAATTATTCAGACACAAATAAAGTTCGGTAATATTGTTGTATTCTTCTGTTACACGGAGTTGACTTCATCTTCATCGTCACTCCCTCCACTTCCACGGCTACGGCTACTGCTCCCGCTGCTACTCTGCCCACTTCCGCTGCTTACGC
324	AMP0001087	15.21	R9	AAATTATTCAGACACAAATAAAGTTCGGTAATATTGTTGTATTCTTCTGTTACACGGAGTTGACTTCATCTTCATCGTCACTCCCTCCACTTCCACGGCTACGGCTACTGCTCCCGCTGCTACTCTGCCCACTTCCGCTGCTTACGC
325	AMP0010822	18.41	R9	ATACGGCCAAAGTCACCGGGATGTTGCTGGAGATGGACCAAGCCGAGATCCTGCACCTTCTCGAGTCACCTGAAGCTCTTAAAGCCAAAGTCTCTGAGGCGCTGGATGTGCTCAGGCTCTCTGCTAATCCAC
326	AMP0014559	38.37	R9	CCATGAACTGGCGGACCAACGGAACGTGGAGGTCGTAGGCGTGCGTGGCCATGGTGCCCAATCCGAGCTGAGCGATCATCGCGTACAGATCATCCTTGATCCGCATCTTGTGTGTGACCTCCGGGTCAATGAAGCGTGTAGGCTCGA
327	AMP0017920	38.37	R9	GCACTACAACGCCAGGATCGATGTCGACATCGAGCCTACACGCTTCATTGACCCGGAGGTCACACACAAGATGCGGATCAAGGATGATCTGTACGCGATGATCGCTCAGCTCGGATTGGGCACCATGGCCACGCACGCCTACGACCT
328	AMP0010884	40.31	R9	ATAGCAGGAAACTCGCCGGTTTAGTCCTTAAAAATGCTCTCGATGCTAAGGAACAGCACCGGAAGTATGAACTTGTCCAGAGA
329	AMP0007258	41.47	R9	ACTTGAGCGATACGGCGAGATTGGAGATGCTAGCTCCGAATGCCACGTGGCAGTTTCCGGCGATTGTGGCTTCGAGTTCCCAGATATTGGCATGTTTATTGTTATCCTACGGAGGTAACCAACGAAAAAAAAAAGAGATTCCAAGTC
330	AMP0015984	45.06	R9	CTCTAACTTGGAAACTCCTTCCTTGGGATACCAGAAATGGCAACTCTGCCCTCTCTTCAGACTAATGGTTCCTCGAATTTACCAC
331	AMP0020086	45.06	R9	TAAGATTCAAGAGCGAACTTTGCGTGCCTGTTGGGAACAACAGAGGAAGCCAACGCAGAAGCTGCAGACACGCCACCACTGTCTGATGCAGTTTGCTCTTGGTCTTTCGGCTTGAGATGAAATTGATA
332	AMP0010912	47.82	R9	ATAGGCTCAAATGGGTTCTACGTTACGCCACTCTCCTCCCTCCTATGCCCGATTCCTCCCGGACCGAATCGAACCGGGTCATGGGCTGCACGGCCCG
333	AMP0007816	47.82	R9	AGACTCATAAGAACAAGGTGGAATCTATGATAGAAGAAGTTTTGAAATGCCAGCAGAAGACGGCTGTGGATGTTGATTCATGTCAAAAATTTGGATAGCCGAGTTTCGCATGACGATGGGTTTGTCAAGTCT
334	AMP0009875	47.82	R9	AGGTAAACTGGACTTTGACTTTTGATTCGCGAATTGGGCTGTTAAGCCCATGTCACCTTTTTTTTCTTTTGTTCCGCAGCCCATTCGTG
335	AMP0010247	47.82	R9	AGTCGAAGATCCAAACAAGCCCCGCAGCCGACGTCTCCTTCTTCCAGGCCGCATTTGTGTTGCATGTTACCGTACCAGAAGGAATTAA
336	AMP0011819	47.82	R9	ATGCAGAGGCGGAGGCGCGACTAACAGAGGCAGAGGTGGAGGCACGAATAACGGAGGCAGATGCGGAGGCGTGACGAAAATATATGCAGAGGTGGAGGCTGACAAACTGATGCAGAGGCGGAGGCATGGAAGAACACGACGATGAAG
337	AMP0018374	47.82	R9	GCGGAGGAGGCAAGTGAGTGCTCCGGTCAGCAATCTGACTGGGTGTGGAGCTGGTTGTTGCTACGTTACTTCCCAAAGCACTGGTGATGGGTGGGTTAAACGCGGGAGCTGTCCCAGTATGAGGTGTCTGGAAAGCAGATCTCCGTC
338	AMP0002871	48.2	R9	AAGAGTCAGATCGACCGAAAGACGTATTGAGTTTGGACGACGTGCCTTTGATTCCAACGGATCCAGAAGATTCAAATGGGAAGAGATGGACGAATTTGGAGTCCACAGATTGGACATGCTAGGGGAGTTGATGGTGAAATCA
339	AMP0003628	48.2	R9	AAGGTGGCCCGATTCTTGCCAAGCCAGTCCATGCCTATGATCACCTCGTGATTCTTAAGGCGGACTACAATCAGATCCGCAGGCATTACCCTGTCTGTGATCAGCAATCAGATCCGCAGGCATTACCCTGTCTGTGATCAACAATCA
340	AMP0006228	48.2	R9	ACGGCCTTGCCCAAGAGCCCACCGGTCCATGGACCACATGGCTGGACCACCCAGCCCGCCACCGGCCCGGACCCGGACCATCGACCCGAAACCCGAACAGTCCGTCTAGCTGAGATGAGCTGACTCCTAGCTGACCCAGCTGAGTGA
341	AMP0008397	48.2	R9	AGATCCTGCTGAATTTGTTTGAAGGAGATGATAGTGTTAAGAGGACACGTCTGGATCATCTTGGTTCGCAGTTCGAGAACCTCAAGTAGTCAGATATTGATACGGTGGCGAGCTTCAGTGTCAAACTCAGTGCTATGGCGCATGAAG
342	AMP0009843	48.2	R9	AGGGTTACTCATCGGGTGTTAAAACTTATGAGCCAAATAATTATTCAAGCGCTAATAAGAACAGGTCTAGAACTCGGATCACTCAAGTATAACAGC
343	AMP0010765	48.2	R9	ATACCCAAGATCACCTCATGATTCTTGAGTTTGACCACAACAAGATCCACAGGCATTACCCTGTCCTGGATCACCACTGGGATATCCTTCACTCGTCCTAATGAGGGCATCAATTGGCCTCCAGCCGCACTCACTAGGCCAGGATCA
344	AMP0012161	48.2	R9	ATGTGAAGAAAGGTATTCCACCGAAAGTTCTGAGGTATTTTCCGATAATCCCACTGCTGAAGAGGATGTTCAGGTCAGAGGACATGGCGAAGGACTTAAGGTGGCATTTTATTAAGAGCACTGATGGAAAAAGCAGGCATCCGGTAG
345	AMP0014490	48.2	R9	CCAGTTGTGTGCATCTCCCTCCAGGAAGTGCACTGCTATGTCTCTCTGGTACTCCTCAGGGCACCTTGTGGACTTGAAGTTGCGGGCC
346	AMP0016019	52.65	R9	CTGAGTCAGAATCAAACGTTCCATCTCTCTCATTTCTTGGAACCTCAACACCAATACCCTTTCCCCGCAGCAACCTCGTATTCAGTCCTTGCTCATTCAACACCGGAAGAAAGATAGGAACTCGTCCGAGCCCTAACCCTTCCACCA
347	AMP0012730	55.83	R9	CAACGACATCAGCAGCAATTCCCAGCCGAAGAAGATGAGGCTGATCAACATCGCCGCGTTTTTCTTGATGATATGCGTCGGAATAACTATGACCACCGATGGGAAAATAGTTTTAAAGTGGACATTCCAGAATTTCATGGTGGTTTG
348	AMP0007716	56.21	R9	AGACCAATATTTAGAAATATCATTTTGCTTATGACCGATCACCGTCTAAGCAGACATCTAGACACCAACTGAACCAACTTTTAGACAAATCATTTTGTTTATGACTGATTTGTCGTTTAGACAATAGACAGAGCATCGGTTGAACAT
349	AMP0011515	61.97	R9	ATGAAGGTGAGGAGAAAATGTTTGATTCTGAAGCTTTGGCTGCACTGTTGAAGGCAGCCACTGGTGGTGGAAGTTCAGAAGGTGGCAATTTTACCATAACATCTCAGGATGGTACGAAGCTTTTCTCTATGGATCGCC
350	AMP0009640	65.15	R9	AGGCCTCAGCTAGTTATGGCGATATGCATGCCAATGTTCCAGATCCTCACGGGGATAAACTCGATCCTCTTCTACG
351	AMP0009474	66.7	R9	AGGAGGAGGAGGCGGAGGAGGAGATGCTCTCCGCGCAATCTGCGGTGCCATCTTCACCGTCCTAGTCTTACTAGGAATCATCGCGTTAAT
352	AMP0012189	66.7	R9	ATGTGGATCAAAAGCAGAGCTTGTCCAGGGACAGACAAACCAACGCCATTACCAACGTCACAAGCACCTGGTTTGGAAACACGAACGCCATGGCACAAAGCATCTGCACAACCGCACCAGTAAGTA
353	AMP0015401	66.7	R9	CGGCCTTGAGACCAAGCAAAGCAAGCATCTGCTTGCAGCCTCCAATTTCACATAAAAATATAACCTCTAAAAACAGCCTATATTTCTGAAAAATATACAAAACCAGCCACTTTTTCGCTTTTTGATTGCGGTCTTAAGTGAATATGT
354	AMP0002279	75.28	R9	AACGAGTTGCCGTGGTCCACGAATAGGACTACTAACTCAAGCAAAAAAATCAAGATTTTGTGGATGTGGTTCTCA
355	AMP0017104	76.43	R9	GACGTGGATGAACACGGCGGTTCTCGTTACTTGCATAAGAAACTTCCGGCGAAACCGTGGTCCGGTCTCCGGGATCTTGAAAGGGTACGTGGGTCTAAGCACTGCTATCTTCACCGATCTCTGCACTGCTCTGTTCTCGAACGATCC
356	AMP0000040	82.22	R9	AAAAACGTCTTCAAATCCACAAAACAAACAAATTTGCTAGAATCAAACCCACGGCCACATGATTAAAAGTCCGAGCTCTACCAGCATCCATGTACTGTGCACATAGACAAACACACAAATTTGCACACT
357	AMP0016235	82.22	R9	GAAAAGTATTGAGGAGGAAAATGTGTCGTGTGAAGAGAGAGTTTGAGTCGGTTAAAAGCTATGTCAGTACTTTTACTAATGTCAGAGAAACAACCATCGAAGAGCTCTTTGGAC
358	AMP0014375	82.6	R9	CCACAGCCTCCCTTTCATTAGAAACAGTAAAATCCAACGGCACGCTGTGGCTAAAAAGGTTTTCGCTTCTGGTGCTCGCATCGGAGCTCCTTGTGATGACACTGTTACTGCTAGAAATAACACTCTGGTCGGTGGACACTGAGTTGG
359	AMP0017173	87.48	R9	GAGAAGAAGATCCGGATCTGCAAACCCTAGCCAACATTTCGCCTGAAATTACCAAGGAAGCTAACGACGAGGGAGTGGGGAGTGGTCAAGTCGTGAACCTTTGCCTCGAGCGACTATAACCAAATCAGAAAACAATGACCGGTTCGA
360	AMP0015627	89.04	R9	CGTCAAACACCGGTATTGGTGCGGTCCTTATGCAGGGAAAACACCCTATCTGCTTCATAAGTCGCTCCCTTGGTCCCCGCCACCAA
361	AMP0015628	89.04	R9	CGTCAAACACCGGTATTGGTGCGGTCCTTATGCAGGGAAAACACCCTATCTGCTTCATAAGTCGCTCCCTTGGTCCCCGCCACCAAAACCTGTCTGTGTATGAAAAGGAGTTGATGGCATTAGTGCACGCAGTGCAAACCTGGCACC
362	AMP0017303	100.15	R9	GAGATTTGGATTTTGGAGCAGGCGCCACCGGTGAGATCTTCTTGCGGTCTCCAAACATCTCTTCAGGCAACAATACCATGTCCACCACGTAAACCGCAAGTGGACGTTCTTTTCTCAGTGCATTACTGACACGTGTCTCGATGA
363	AMP0017376	107.37	R9	GAGCTGAATCCAGATCAGACTGTGGGAAGCCAGAGTGGCGACGAGAGACCGACATACCTTCAGAGACCTGATCAAATCCAATCCCACCACCATTGTTCATGTAATCAAACTCATTGTCTATATCATCAATGTCATCTTCCTCCTCAT

## Sheet: AKM (male)-derived map AC
Supplemental Table 2. Position of GRAS-Di markers in the linkage map and amplicon sequences of the markers included in the map
B: AKM (male)-derived map including co-dominat markers. D and Co-d indicate dominant and co-dominant markers, respectively.
Serial No.	MkID (Pop = 1)	Position	Chr Label	#Co-d	Sequence
1	AMP0015322	0	R1	D	CGGACCACTCAATGTTCCCCCAAACCTCCAATTCCTCACCTTCCCAGCGTACATTGAGGGAAATCTCAGCAAACCAAAGCTCCAAAGTCTGATAAGCAGGACCTTGGGACCAGAAGATGGCCATCCTCTCAACAGAGAAGCCGCAGA
2	AMP0020434	0.79	R1	D	TGACGAAGAAACCCAGACCTTGCGAGCTATACGTTTGTAATATCCCAAGAAGCTATGACATTACTCAGCTTCTCGACATGTTTCAGTCTTTTGGAACTGTCATCTCCGTCGAGGTAAAAAAAATTCTAACTAACTTCTTATCCTCAC
3	AMP0005360	2.38	R1	D	ACCACAAGAGGATAAGCTGACTTCACCTTACGAAGTCCTTTGGCTAAACCAACCACACCCATCCAGTAGTCTTTGTTTCCAGCAAGGAAGGTGACGTAAGCCCTTTTGCCACCATTAACAT
4	AMP0000714	4.77	R1	D	AAAGAGTACTTCTGGTTATGTGTTTCTTATGGATAATGCAGATGTGGCTTGGTTATCTAAGAAACAGCCGATTGTTACACTTTCCACGACAGAGGCTGAGTATGTTGCTGCTTCAGTTTG
5	AMP0013210	5.55	R1	D	CACCATACTAACAATTCTGAAAACAAAAATCAAGAATAGATTCTTTTTGCTCTAAAAGTCATATCATTATAATACAATCTTTTCTTCCCGAAAACCCAACTACTAGGCTCTGTAATTTCTGCCTCTAGTCTAGCCTGTACGTCACAT
6	AMP0013489	7.06	R1	Co-d	CAGAGAGAGAAAATGGCGTACAGCGCGTGCTTCCTACATCAGAGCGCACTGGCCTCTGCCGCCACACGATCATCATCTTCCTCCTCATCCCAGCGTTACGTTTCACTCTCCAAACCCGTCCAGGTAGTGTGCAAAGCCCAACAGGCT
7	AMP0000678	7.44	R1	Co-d	AAAGAGAGGATATGTCTGAGACAATGTCTCAGCCGTCATCGTCATCAAACTCTTCGTTTATGAAGAATCAAAATCCTTATACATCGATGGATG
8	AMP0010426	11.21	R1	D	AGTGGATGAGACCAACAAAGTATGGGGAGATTTAAAGAGAGAAGGAGTTTTGTTTGACCAGCACACGTTCGGAGACCTTGTCAGAGCGTTCTTGGATAACGAGCTTCCTGTGGTGGCGATGAGATTGTATGGAGAGATGAGAGATTC
9	AMP0004974	12.74	R1	D	ACAGAAGAATCAGGGTAAAAAAGTTTAACAAATGCGTCACTGTATTAGTACACACGTACATCAGCATATAGGGCGAAGGCTTTCTC
10	AMP0015111	15.04	R1	Co-d	CGCAACCTTGGTCAAACAACCCTGCCAAGTCCGAGCTAGCTTGAGTCACGATCTGTCTGTCTTTTCC
11	AMP0013263	15.79	R1	D	CACCTCTAGGTCCAATAATTCGTGTTGGCGGCTTTGACTTTTGTGTTACGTGGACCACTGTGAACCGTTTTGGCTCCCACCCTGCATTGCTAACCGCAAGTTTCCATCTCTCAGCTAGAAGCC
12	AMP0007948	17.27	R1	D	AGAGATGGAGCGGTGTGCCTCAAATGACAAACAAGTTTATCTTCAATATCTCGTTTGTGAATAGTCCTGATGAAGTATCAATCACTTACGGTGTGTTGGATC
13	AMP0011058	18.74	R1	Co-d	ATCACAATGAGAGACTGTGTTAGGCACGCGTCACCCTATAATTTCTAATTTTATATGACAAAACAGAAGAAAAAAAGATTTCGTGTTTCTATTATTTTGCTAGATTTCAGGTTTCAAAATATACCCATTTAGAGAGACATTAAGAAG
14	AMP0011057	18.74	R1	D	ATCACAATGAGAGACTGTGTTAAGCACGCGTCACCCTATAATTTCTAATTTTATATGACAAAAAAGAAGAAAAAAAGATTTCGTGTTTCTATTATTTTGCTAGATTTCAGGTTTCAAAATATACCCATTTAGAGAGACATTAAGAAG
15	AMP0011079	19.48	R1	D	ATCACCAGAATGATGAAGATCGTATAAGTCCCCTTCAGAGAAGAATGTTCTCAAGTCAGAGAATGATCCCTCTGGTCTCTCTGGACCTCCTACTTTTTCCTCTGCACACAGTAGGTCGTTTAAGTCTCCGGTTAAAAACCATGGGGC
16	AMP0012076	20.21	R1	D	ATGGGTAGAGAATCAACATGGATGGGACATTCATGATTATTTTCCATAGGCCTATAATGTGGAGCCATAAGAAGGAGCGGCTTCTCGTCCCAGGTTGAACTAAAAAGAGATCCATCGCCAGATCACTACTCTTCTACGGATGATTGG
17	AMP0008693	20.94	R1	Co-d	AGCAGCCCCTACTTCTCAATCCCCTCTACAGTAGTGCAATCCAAGAACCCATTATTACGTTGTCATCATTAGGCTGATAATAATGTG
18	AMP0006333	21.32	R1	Co-d	ACGGTAGTCGAGCACTGGGTTTACTTCTCCTGCCAGCTCCTGGAATGGGTCGCTTTCGACCCCGTCGAGAGACGGTGGATGAACCTGCCGAAGATGCCTTCGGGTGTCACCTTCATGTGCGCGGACAAAGAGTCGC
19	AMP0012472	24.27	R1	D	CAAAAACAAAAACCGAGACGCATCGAACTCTCCCCACCGCAAAGCCCACGTGTTGAAACCAAACAACACAAGGACGCGTGTCAGCGTAAGAAGCATCGTCATCTCCA
20	AMP0002268	25.01	R1	D	AACGAGAAAAGCAATTCAAGGGTTCCGAGAAGAAACTCACCACCGCCGTACATGGCTGCCGGAGAGCTCGTCGGAGGGTTTAAACACGAGCGGGGTTCT
21	AMP0014510	29.58	R1	D	CCATACTCCCAACCCAATCTGGCGTGGATGTGGGAACAGTGCAATCTGTAAGGGATGAGAACACATCGACTTCTTCAACACTCCCCCCTGCAACGTCAGAAATAATGGCTGCATTAGCTGCACTCTCGAATATCAAAGAACAAGGGA
22	AMP0012382	31.09	R1	Co-d	ATTGAGGGACGAAGCTGGTGGAGATGGAGGTAGAGGCAGGAGAGATGTTACTGATAGAGATTTAGAGAGTGGTTGGTTGAAGGGTCAGCGTCAGATGCTGGACCTGGAGAGCTTGGCTTTTGACCAGGGTGGTCTCTTGATGGAGAA
23	AMP0000650	32.62	R1	Co-d	AAAGACACTTCAGTGAAGAAACTAACCTCATTAGCTTTTCTCGAGTCTCTCTCAATGGACTTGGACCATTTTAAATGCGACCCACCAATACTTAAGACCTTTGATTTTCTAAGTGAATACCCGTTAGTTGATCTTGTGTACAC
24	AMP0013306	34.14	R1	Co-d	CACGGCGTTGGTGAAACTGGAGTGGGTACTAAACTGGACGGCCTTTGTGTTTGCGAGATGCATTCCTCACATTCTCA
25	AMP0019971	35.62	R1	Co-d	GTTGAGAAAATATCTCAAGAGTTAAATGTGGCCCACACCCTTTTTAGATATTTATCTTCTTCTTCCCACTTGTCTACTCTACCACATAAACAAGTTGAACATAAACCAAGATGATGTGTACCAATCACACAGAAGCAAGAGATATAT
26	AMP0001266	37.84	R1	Co-d	AACACTCCAAGAGAGGAGCAAACGGATTGAAGAGGCGCAGCTGGTTTGACTCCGTACTTCTCTCTGTTACGCATGACGACAAATGCAGAGAGGAAGAAGACTGTTGAAGCAGATGGGCTTCACTTGATACTTGGGCCGTCTTCTTCA
27	AMP0003426	38.57	R1	Co-d	AAGGCAGAAGCATGGCAATAAAAAAATTCACTCATGCCAGACTTAGAAAGGGTCTTTGTACCTTTCCACTTGAGATTCCTTTGTTCACTGCGTCGCCAATGTGTTTCAGAATAAACTTATTCATAACCCACAACACGCGAT
28	AMP0007373	39.31	R1	Co-d	AGAACACAAGCGCAGCAGAGATTGGTGGGAGCAGCAACGGTACTGCAACTGTGTGTGAGGATGATTCAAAGGAGAAGCTGGACCAAGTCATAAACTCCACTCACAAGACTTTGGTCATCCTTCATCACTTACACCTTTCCCTCTCTT
29	AMP0003096	40.03	R1	Co-d	AAGCAGGGAGGTTCATTAGGGATAGCATTTGATGTAATGTGGTATGAACCGGAGTCAAACAAGACAGAGGACATTGAAGCTGCACAAAGAGCTCAAGACTTTCAACTTGGCTGGTAATTAAGCTTCAACGAGTTATAAACTAGTCCA
30	AMP0012839	41.53	R1	Co-d	CAAGAAGCAGCGACGCACATGACCAACTGCATCTCCAACACAAGTGTGAAAGTGATTTCTTGTCGAACTTTCTTGTAAGTAAGCTCAACGAACGGTAATATAAAAGCGTAAAGAACAGCTGCAGTGAGAGTCACCAAGAACCCAACC
31	AMP0015148	42.28	R1	Co-d	CGCATGGAAACAGAGGCTTAAAGAAGAGTACAAGTCTCTGATCGCATACACGCAGATGAACAAGTCCAACGACAATGACTGGTTCCGCATCTCCGCATCCAATCCCGAAGGCACTCGCTGGACTGGCAAGTGCTGGTATGTTCACAA
32	AMP0010342	43.04	R1	Co-d	AGTGACCCAAAGAATTAAAGCAAAAGAAAAAAGGGAACACACTTTACTGTTCACTTAAGAGAACACGATGAGTTTCCTCTCAACT
33	AMP0012260	43.42	R1	Co-d	ATTACAAGGAGGCGGAGGAACCATAGGTGGATGTGCGTGAGGCAAAGGAGGTGGTTGAGCTTGAGGCGGAAGTGGCATCATTTCTGGTGGCGGTGGCGG
34	AMP0009685	44.17	R1	Co-d	AGGCTGGAAGTGTTCAAGAAAAACTTGGAATACATTGAGGAATTCAACACTAAGGCGGATCAAAGCTACAAACTTGGTGTCGACGAGTTCACGAACCAAACTGATGAGGAGTTCCTAGCCACCCA
35	AMP0011847	47.86	R1	Co-d	ATGCCAAAGCCACAGCAAGGAACGTCATGCTCTCTCACCGGTCTCACCTCTA
36	AMP0000900	51.59	R1	Co-d	AAAGTCAGGAAGCAGATGTAGATGCCAAAGAAACTAAAGAAGCTGCTTTAGAGGAGCCAAAGATGTGAGCTTTACTTCAAACTGGGGTTCACTTCTTAACTAGTAAATCAAATTT
37	AMP0013233	52.33	R1	Co-d	CACCCCGCCCGAGCTTCACCATCAAGACACCATCATTGTCGGTATAGATGAATATTACGTGAGCAAACAAGAAAGAGATGTTTACCAGTGAGGGTCATGGGAGTCAGGGAGCTTAGGGTTAGGAGGTGGAGGGAGGAACACTTTTTC
38	AMP0005687	53.12	R1	Co-d	ACCGGCGAACGTACGAAGACAGCAGCGGCAGATCCCAAGGAGAAGCAGGCCTAAATGTCTTGTACACTTTAACCTTGGACGCAATTAATCCTTTTCCACCACTACATTTTCTGTATTCTTCTTGACTCTTTGGCTTCATGTGATTGC
39	AMP0010401	53.92	R1	Co-d	AGTGGAAGGAAAGATTCTTGCTGCGAAATACGCTCGTGAAAACAAAACCCCTTTCCTCGGTATTTGTCTTGGGATGCAGG
40	AMP0010400	53.92	R1	Co-d	AGTGGAAGGAAAGATTCTTGCTGCAAAATACGCTCGTGAAAACAAAACCCCTTTCCTCGGTATTTGTCTTGGGATGCAGG
41	AMP0000131	55.07	R1	Co-d	AAAACCAGAAACCCGGAATTGGTTTGGGAAACAAAACTACTGTAATCCAATTAAGAATTGAAACCAAAACCATACCAAACCGTACCAAATCAAACCTAAACCACACCAAATCAAAATCTAAACGTA
42	AMP0014982	55.83	R1	Co-d	CGACGACTCATCGCTTCCTGACAAGAAGGGCTGCAATGAAGGTGAATCCATAGACAAATGCTTCAGTTCCTGCCAAAGAAGAAAGAGGTAAGCTTGCCAAGCGGCCAAATAGTCGCCTTAGCACTGGGATATCTCATCTTAACCGAG
43	AMP0008326	56.62	R1	Co-d	AGATACAAACTACAAACTGCAAAGATACAAACTAAAACTTAGTTTAGCAAGAGTTTATAAAATCTTAACTCACACATAAGCAGTTAAACTTTTGCTAGACGGGCAAGTCGACAAGGACGTAAAGGTTGTCGTTTTGGAGGATCTTCA
44	AMP0001120	62.32	R1	Co-d	AACAAACCTGGATATATCGTTGCATACTTTAACCTTCTCCATGAATGAAGAGATTTGTTACTAAATTCATGTATAGCATGGGACTTGGAGCAGTAAATAAGAGAAACTATAATAGAATAGAGAGTCGCAAGAATCATATTCACCAAT
45	AMP0000144	63.9	R1	Co-d	AAAACGAAGAAGAAGCACGAGGCGTGGTTCCGGTTTGCTGGAAAACCAATTCGGTTTGCGTTACGGGAGTTTGCGATTGTCACCGTTTTGCCCTGCGGGCCGTTTCCACGGAGATCAAAGATGAAGTTAAAAGAATCCATATCGGAG
46	AMP0009081	65.05	R1	Co-d	AGCGGAGCAGTCTGATGATTGTTCTCAAACGAAAAGAACAGTCACTCCTGAGATAGCAAAACGAGTAAGGGGCTGTGGACATACAATGGAGCCGTCCTCTCACGACTATTTTGCGCGATATCCTGCATCCACTACGAAAAGTTGGTA
47	AMP0009976	65.81	R1	Co-d	AGGTTAGCCTGGGAGTTTACAAACAGTATTGCACCGAGGCATATGGCTGGTGGGGAATCATCTTTGTGGTGTTCTTCTCTCTGACGTGGCAGGGCTCACTGATGGCTAGCGA
48	AMP0000434	66.95	R1	Co-d	AAACCACCTGAGAAACACTTCCTATCCTTAAACCAAAAGATGAGCTATTGAGCAATGAATTGAAACCTTCTCTTTTGCAATCT
49	AMP0000760	66.95	R1	Co-d	AAAGCACCTGAGAAACACTTCCTATCCTTAAACCAAAAGATGAGCTATTGAGCAATGAATTGAAACCTTCTCTTTTGCAATCT
50	AMP0014190	67.79	R1	Co-d	CATTACTCACCCTGAAGTGAACATCACTGAAGGTCTCTCAGTGATCGCATACCAATCTGCTGCATAAGCTTCCTGAGCGTGCATGTTGGTAATGCCTTAGTGAAGAGGTCGGCTGAGTTC
51	AMP0004104	70.28	R1	Co-d	AATCCGAATTGAAACATGCTTAACCACTGGAGCAAAGATCTCGTTATAATCCACACCTTCCACTTGAGAATATCCTTTAGCCACTAGACGTGATTTGTATCTAGGATCTTCAACTCCCGGGATGCCCTCTTTGTACTTGTAAAGCCA
52	AMP0008117	71.9	R1	Co-d	AGAGGAGACTCGGGCCACCAATGGAACGGAGGGTACTCAAGAGGACAAGGTTACAACAACGGATATGCTAACCAGGACTCAAACATGTATGCTACTGAAGCGG
53	AMP0002082	73.43	R1	Co-d	AACCATCGTCCGAAGAGCAGTGAACATCGATCATCAAGAAGTTCTTGCTTTGACCTCCTTCCAACGTCTTGCAAGTGTAAAAGACGATCACATCTTTCTCCTGGAGGCTCTTCTCCTTGACGAAACCAATCCATCCTCTGGTCAACA
54	AMP0004761	74.95	R1	Co-d	ACACAACACCGTTTATTTCATCATTGGAACTTCGTCCACTGAACAATGAAACTTATGTCACGCAAAGTGGATCGTTGG
55	AMP0017207	76.87	R1	Co-d	GAGACGGAGAAGACAAAAACTCGCCGCAAACCCTCGTGTGAATCGCTACGGCCTCATCCACGCC
56	AMP0003382	78.4	R1	Co-d	AAGGAGATGGGGTATGACTGTGCCAGAGGAGTGTGTTTTGTGTTCTGCAGCACGAGAGACTCATCACCATCTGTTCTTTGAGTGTTCGTACTCTG
57	AMP0001082	79.97	R1	Co-d	AAATTAGCGGAGCAATAGATTTAGTCGGCTTGTGGCCGACTCTCGTTTCAAGCCAATGCTTACCACCTGCGGGAGTTACCTCTAAATCTCTAGCCTCTTGGATCCTTTGGAACTTGTGGAAGGCTCACAACAAGTTTGTATTTGAAG
58	AMP0005543	0	R2	D	ACCCCTCACTGTGTTTCGTCTTCGTAATCCCTTGAATGCTTGATCTCGTCGCCTCTTGCGGCGACCTCATCTGCCTTAAGTTCTGCTTTAGGCTCTCAAAAGACGAGCTTTCGAGTTTGGGTTTCGAGAGCACGGTCTGCTTGTAGA
59	AMP0010115	1.71	R2	Co-d	AGTACCTGCTAAAGATCTTGTTCATGTCGCTCTCTACGTGATACTTTGAGCGTTCAGAGAATAAGTGATCGAGAGTTTCCTGAGCTGCTACAGAAACTTCATCCGAGTCATCAACAACCAGAGTACATACGCATTCCTGCAATCATA
60	AMP0000907	2.09	R2	Co-d	AAAGTCATCATCAAGACAGGATAAAGTCAAAGTCAACTTAATTCACTTACCGGTAATAAGATTCATATCGCAAGGAACAATACATTCATCATAACCAGTATCATCATCTT
61	AMP0016099	2.85	R2	Co-d	CTGTGCCGATCGACAACGCACGAAGAACACGAAGGAGAAGATCGTAGAAGATTGTGTTTAGGGTTTTCCGTAGAGGTCTGTGACGATGGGCCTAACCGATGCGCCAACCGCGAAGCCCGTATCGACAAAACACCGCATTAGTGATAC
62	AMP0001216	3.23	R2	Co-d	AACACAACGCAGTCAATGACTAATGCATTGAGGAAGAACCTAGCCATGCAACAGTCTAAGTTCAAGTTTAACTGCCGCGGGGC
63	AMP0010176	3.23	R2	Co-d	AGTATCAAATGTTAATGTGCCAGCTCAGCTCGATTCGTTCCAACTGTATGGCTTGGACCTTCGCCTCCCTACTCATTGAAGTTTATTTATTATTTATATTATTATACTATAATAACAAAGATAATGCCTCATAAATAAATTTAATTG
64	AMP0020273	6.34	R2	Co-d	TATTTGGGACAGTTAATTTCTGGTTGTCGGCTTTCATTTTGCCAAAAGGTTGCATCGCACTCATTGAATCCCTATGCTCGAGGTTCTTATGGTCAGGAGATGTTGACAAGAGAAGCATAGCGAAAGTAGCTTGGA
65	AMP0003886	7.48	R2	Co-d	AAGTTCTTTGTAGCAAGTCAGAAGTGCGAGTGGGCGGCTGAGCAATTCCTATTTTTGGGATATGTAGTTTCCAGTAAGGGTCTCTCGATGGATACCGGGAAAGTAGAGGCAATTAGAGCTTGGCCGATTCCTACATCTATCTCGGCA
66	AMP0002178	8.33	R2	D	AACCGTCACAGAAAATGAGTAAATCATCTGCGAAACAGAGGTGCGTAAGCTTTGATTCCCGACAGTGGTAATGATACCCGAATTCTCCATCTGCTGCTGCTTTGTCCAGTAGGAGGGATATGCAGTTCATGGCCATTACGAAGAGGT
67	AMP0005550	10.01	R2	D	ACCCGACATGCTTAAGTTACTACATTGGGATGCCTATCCATCGAGAGCCCTACCTTCCGAATTTTTATC
68	AMP0007453	10.86	R2	D	AGAAGAGCAAAGAGAACAAGCTTGAGAGCCATTGTAGACTACAGAAACAAAAACAGAGGGTTTTTTTCCTCTTGGTGTTTTTGCTTCTGCTTCAACTTCTTATGTGGCTTTTCATGAATGGTCTTGTTTTGTGTGAACCTTCTCCTA
69	AMP0007670	14.23	R2	D	AGACAATGGCATTAGGATTTAGGAGGCAAAAGATTACGTCATTTCACCTTATCCACCATAAGGAACAAGAAAAGTTTCAAACTTTATGTTCTCTGCAAAGAACATAAAGCAGCAAAATCATTCAACAGTAGACACTCATGTCACGGA
70	AMP0019796	15.87	R2	D	GTGAGGTTGAACGGCGAGAAGCTCGCACCAAGGCAGCTACGATCAGACTTTGGTATCTA
71	AMP0004180	16.7	R2	D	AATCTGAAGTTGAATTTTCCCTTCCATCAAAGTACTGTGTCCCCATTACCACCACCAGATGTGCAGTTAATGGAGTGCCCCAACACAATGAACTGCTCATCACACATACCTGAATCCGTCCAGCTTCAAAGAGTTGCGTCACAATCT
72	AMP0003873	19.2	R2	D	AAGTGTTCACTGCGGCTGTAGATATCAAGAGAGAAGCGGTTTCTCACTTCCAAAGATTCCTGCAAACTCAGGACACTACTGGAGTGGAGATCACAAGTGGAGAGCTTCGGGAACTGGTGACTTATAGATGCCCTGTTGATATTTATG
73	AMP0007953	21.67	R2	D	AGAGATTCACCCGGGGCAATACAAAGTTCGGACATAAAATCAGAGGGGGCATTAAATTTTTTTTTTAACACTTATCCACACAATTTTTGAAAATTCATGTGGGGCAGCTGCCCCCCTTCCCATCCCTCTACATCCG
74	AMP0006457	23.28	R2	Co-d	ACTACACCTCGTCTCCTCCTCCTACTATTGGCCTTCGTTACGGCGCGACGTGGAGCATTTTGTGGAGCGTTGTCGTATTTGTCAACAAGCTAAAGGGAAGTCTTCTAATGCA
75	AMP0013508	24.1	R2	D	CAGAGGAACCATGTGCTTCGATCAGAAGAACCGTCATTACAGCCGCATCAGTAGGCAAAGAAATCTGCGGAATACTCTTGACCCTGCTAACAACAAACGGTTTAGGGACCTCCGACGAACCACCAGCTCTGGCATTACTAACGACAT
76	AMP0005837	25.74	R2	D	ACGACCTCGTGGGAGGAAGGGTTGGAGGGTTTGTCGAGGTTGATGACGCCGTAGCGGATGTAGTCGAGGAGAGGACGCTTGAGGGGGGAGTGGCCGGAGGGGAGGGGAGTGTAGTGGCCGGTGCGGACGTTGAGGAGGTCGTAGTTT
77	AMP0012527	27.41	R2	D	CAAACACTATCTACTGTTGGTCTGTTCCTACCCCGACCTGTTTTTTCACATGGTCAATTGTATG
78	AMP0004273	32.53	R2	D	AATGCATAACCGGATCCTTGCATTAATTGATTGTCATGGCTCTCATAAGTATGAAGGACTTCTTCGGCGGTGGTTTGCAGTATATGGCTAAGTGTGGCAG
79	AMP0009065	33.35	R2	D	AGCGGAGCAGTCTGATGATTGTTCCCGAACGAAAAGAATAGTCGCTCCTGAGATAGCAAAACAAGTAAGGGGCTGTGGACATCAATGGAGCCGTCCTCTCACGACTATTTTGCGCGATATCCTGCATCCACTACGAAAAGTTGGTAG
80	AMP0001350	34.15	R2	D	AACATCGTTGAGATCAAGGGAGCTTATGAGGATAGACAGTCTGTGCATTTGGTGATGGAGCTGTGTGCTGGTGGTGAGTTGTTTGATAGGATCATAGCTCAGGGGCATTACTCGGAGAGAGCTGCCGCTGGGATTATTAGGTCTATT
81	AMP0001351	34.15	R2	Co-d	AACATCGTTGAGATCAAGGGGGCTTATGAGGATAGACAGTCTGTGCATTTGGTGATGGAGCTGTGTGCTGGTGGTGAGCTGTTTGATAGGATCATAGCTCAGGGTCATTACTCGGAGAGAGCTGCCGCTGGGATTATTAGGTCCATT
82	AMP0009044	34.92	R2	Co-d	AGCGGAGCAGTCTGATGATTGTTCCCGAACGAAAAGAACAGTCGCTCCTGAGATAGCAAAACGAGTAAGAGGCTGTGGACATCAATGGAGCCGTCCTCTCACGACTATTTTGCGCGATATCCTGCATCCACTACGAAAAGTTGGTAG
83	AMP0017845	35.3	R2	Co-d	GCAACTGGAGCCACTAACCCGAGATCATCAAGTGGAACCGCCCCCGGGCTTCCAGTCACCGAGAATCCTCAGCAGCAAGCCATTCCGAATCAAACGGAGGCTCAACGTCAAGCTCGGGGGTCACTTTCCGAGATCGATTGACCGATC
84	AMP0015589	35.3	R2	Co-d	CGGTGGATGACTATGCAGGAATTTTTTTAGGATTAGCATCGAGAGCAGCCGCGTTAGGAGAGATAATCGAAGAATCGAAGATGGTAAAGAATTTTTTGAAGGGACTTCAAAGAACGAAGTTCATTCACATCGTAGCTTCGTTAGAAC
85	AMP0002320	35.3	R2	Co-d	AACGCGAACCAACCAGTTAGAGAGATCATCGAGCTTGACGACGATGATGAAGAAATGGGTGAAGGCAGTCAAGCTAATGTTGCTAACGTGGCTACGGGTGAGTGGTTACATAACTACATATAATAAAACTCATAAACTAGTACAGAT
86	AMP0005606	36.06	R2	Co-d	ACCCTTATATGACCAACGCCTTCACACTCATAGCATCTGAGACTTTCTCGCATACTGCCATTGCCATGATCACCTCCCTGGCGACCATACTGATTTCTCCCATCCGAGGGATTCATATACTTACCCAGATTCCTCGCCAACATACCC
87	AMP0000388	36.9	R2	D	AAACATACTCGACGTCGAGAGGATGTCTATGCAGGAAATTCAAGAGCTGTTCAAGGTTTCTCATTGGCCTAAACGGACCTTGCC
88	AMP0008346	39.46	R2	D	AGATAGTAGGTACCACTCCCGCCATCCTTGGAAGTGCTCTCCTTTATCGAGAAGAGACTCATTAACTCAGATAACCCAACGATAACTCCTTCC
89	AMP0015254	42.02	R2	D	CGCCGGGGAAGACGCTGACAGAAAGAAAAGATACTTAGTTTATCGTTAGCGGAGTAGTCGGGGAAGATACCCGGTTCGTCGAGGTTCGTCGATGACGAGGTCAGCACGACTAGTGCGTAAATCTTCATAGGTTAGTGCGTTGACGTC
90	AMP0009851	43.7	R2	D	AGGGTTACTTCATCGGGTGCTAATACTTGTGAGCCAAACAATTATTCAAGCATAGTTAAGCATAAGTCTAGAACTCGGATCACTCAAGTAGAACAGC
91	AMP0004832	45.39	R2	D	ACACATCAGAGTGAACCAGGTCAAAACACTTCTCATAAATCGTGTTGGACCTTGGGAATACTGTCTTGCAATGCTTCCCCAAGATGCAGGCTTCACACTCATCATTTTTAAACACCACTCCAGGAAGCATCAGATTGAGTGCTCTAG
92	AMP0002963	47.07	R2	D	AAGATGCATATTCCTGACCATGGAGAAATAATTTCTGAGTAGACCAGGAGGCTTAAAAGCTCATATCAAGCTTGTCTCATCCCCTATACTCGGATTCAAGCTTGAGGGGGGCTGTAAATGAGCTTCCAT
93	AMP0011626	47.93	R2	Co-d	ATGAGGAGTGGATCGTTGTGAGGCATGTGGACGCCGCTTGTGTCGGTGCTCGAAAATGTTATTTGATGGTTGTCCTCGACTGGCGATGGCCACTTGTGCGAGGTTAC
94	AMP0011091	49.07	R2	Co-d	ATCACCGACTTCCGGTTTTGCGAGGACTGGGGGTGTAGTGAGGTATTGCTTGAGTTGAGAGAATGCCTCTTCGCACTTATCGTCCCATACGAATCGTCTGTTCCCTCGCAACAACTCGTAGAAAGGAAGACACTTGTCGGTTGATCG
95	AMP0016413	49.92	R2	D	GAAGAAAAGAAAAAACTGATAACACATTAACAGAAACAGAGAAATACAATATGCTTTCAGACATTATTACAAACAGACCAGCAGATAACACTCATAACTATGCGGCGGCGCCTGAAACCAAATCTCCGGCGGAGGTGGCA
96	AMP0020334	50.77	R2	D	TCCTAAGCGGCAACTGATAGGTCTTCCTCGAGAGCAAGAGGCACCGACACCTTGGGTTGTCCTCAAAACCCTAGGAGACAACGGCGAGAGCAGGAGAAGAAGCCAATCGATCACCATAGATACGCCACGA
97	AMP0001323	53.33	R2	D	AACAGGAGCCTCAACACAAAGAAGAGATAGAGTTTCAGATCGAGCTCGGGCTGCTTTCGCAAGACAGTCCGCTCGTTGGTTCATACCACGCGGTATATAAGAAATAGAAAAATTTTCAAAAAGAGAAGAAATAATTTGAATGTCTTC
98	AMP0013353	54.16	R2	D	CACTCCACAACTTATCACCAGACTTTATAGAACCCGGTTTTGGTTTCATAAGAGGAAGCTTGCTGTTCCCTTTCCCCATTCCATTAGCCATCAACCACCTTGAACCAGACTGCGCCTGCTG
99	AMP0010044	55.02	R2	Co-d	AGTAAAGACGCATTTTGTTTACCTTGTATTTGTCTCCATATTGGATCTTGAAAGCATCGCGAATGGCCTCAGCCGAGGCACGGTGTCCACCTCCAGTGTCGCTCATGAGGATCAGGATGTTCTTGGTCCTCTCCACGCCGAGCTGGA
100	AMP0012674	55.87	R2	D	CAACATTTAAAGAAGAAACTTAAGTATGCAGGTAGAGGTTGGTGTCGTGTTTTCATCTCTTATGTTTGTTAGGTTATCAATAAATTTATTTCTCTTTTTCGCATTTTTATTATCTTTTACACGAAAAGTGAATTTTGTTTTACACTA
101	AMP0013701	58.37	R2	D	CAGGCGGCGACAAGAAGAGGAAGATGAAGAAGAAGAGCGTCGAGACGTACAAGATCTACATCTTCAAGGTCCTGAAGCAGGTTCACCCGGACATCGGAATCTCCAGCAAGGCCATGGGGATCATGAACAGTTTCATCAACGACATCT
102	AMP0011866	60	R2	Co-d	ATGCCGGAGATGTGAGGACAAGACATGGATGTTCCCGATTCGATGTTGAAAGGAGTTCTACGGTTGTCGGATTCTATGTCTGTAGGGCTTGTGGCTTCCGTGAAGGCGGCTAGGATGTTGA
103	AMP0007940	61.14	R2	Co-d	AGAGATCACGAAAAGGCCTGAGCTTATTCACCAAACCCGAAAACAGATCAGCCGTAGCGTTAACCTCTGCCTGCGTGACTCTCAGTGCCTTGTACACCACGAAATTCCCATACGTA
104	AMP0005457	63.05	R2	Co-d	ACCATAAGGGATCAATTCTCGTCAGGTTCATGATGTACTTCTTGCTGGTTTGCACAAGCTCGTTGAAGATAACACACTCTGGATTGGAATGGAACAAAACAGAAGCTGGGTGGATGTGCACAGTCTCACCACTTTCCAAA
105	AMP0005589	63.81	R2	Co-d	ACCCGTTGGAATGTTGGTCACGATCGTAAACCTTTGCGCCATCGGTGTTCTTCCCATCTTCACCTTCTTTCTCTCTCTCACGCTCCTCGGCT
106	AMP0000187	64.19	R2	Co-d	AAAAGAAAAGAAAAGAAAAGAGAGCAATATAAGCTGGGAAAAGCTAGTATGGGGCAGCAGAAGATTACCTGGGATGCCATGCTCAAATCAGAGCTCTTCTCCACT
107	AMP0008214	64.57	R2	Co-d	AGAGTCACGATTTGGTAACGCTTAAAATCAAACCTTTGGTAGAACGGTGAAACTCGATCCTTCTAAAGCCACCTTGAGGGACGTCAGGGATTCCGAGATCTGCTGCATCTGAAATATCTGAGTCGATGTTG
108	AMP0000045	66.2	R2	D	AAAAAGAAAGAAAGAAAGAAAGAAAGAAGAAGATGAAAAGGAAACTAAACGTCATTGGCCGTCTACGCACATAAAAAATGTCAATCTAATGGCTAAATAAGGCAGAGATGGTTACTTGTT
109	AMP0003241	66.99	R2	D	AAGCTAAAAGAGGTCCTCCGTTCCTCTGTTGATTTACAGAGGCTCTACTCTGAGGTTCATCTTCTCAGCACTCTCAACCACAAATCCATCATTCGTTTCTACACTTCCTGGATCGATGTTGATTCCCATACGCTCAACTTCATCACC
110	AMP0001245	67.78	R2	D	AACACCACCAGTAAGGATGCAACAAAGTTGTCAGGTCATGAGTCCCCTACTCTCAAGCTTGTGCATCATTCTGCAACAGTTAAACCTTTTGTGGAAGCATCTAACCTTTCTGAAAATGCTGAGGAGAATATCTTGAATCCTCCTCTG
111	AMP0009294	76.13	R2	D	AGGAACAGGATCTCCTCACTGAGGCTTTCTCACCCTGCTGCCTGCTCTGCTATGATGCAATTCTGGTTGTCGACTGAGCGTTAAGCGTGGTCGGTTTCACTGTCTC
112	AMP0003249	76.98	R2	Co-d	AAGCTAAGAACCCCACTTTAAGAAATCCGTGTTTAATCACGGTCGTAGGAAGGAATAGGACTCACATGACTAGCGAGCATGTAGAGGAAGAGATTGAACGCAGCTCCTGCCC
113	AMP0003808	77.84	R2	D	AAGTGAAGGGGAAGGGGAAGAGCAAGTGTGTTTGGAGAATGTTCAGTGCATTGGTTCTAGGTGGTGTTTGTGGAACTTTAGGTGCCATGTTTGCGTTATATCTTTGGACAATATGCGGTAAT
114	AMP0000700	79.43	R2	D	AAAGAGCCTGACAAGTTCGCTAACTACCCTAAGTTTTCTAACCAAAAGAAGGAAAAACAGAAGCGCCTCTGTTTCTTTGATGTGTCGCAATCCACTTCTCAAGAATCATTATCATCATCTACTCGTGTTC
115	AMP0020467	81.01	R2	Co-d	TGATGAGAGGGTGGAGATCATGGGCTCCCGGTTTTTACGGTGAGGCATGTCCCTGAAGTAGCCGGTGAGAAGCGTCTTAGCTCCGATGTTGTGTCTCCCGGTGGTGGTGGCGAAGCGGGCTCGGGTTCCGATCTAGAGAGAGATGTG
116	AMP0017679	81.79	R2	Co-d	GATCGGGGAGCTTCTGGAGATTCTCGGGAGTATTATAAACGGTTTCGCCTTGCCCATGAAGGAGGAGCATAAGCTGTTTTTGATCAGGGCGTTGATACCTCTGCATAAGCCTAAGCCTA
117	AMP0019352	83.45	R2	Co-d	GGGATGTATATGCAGATTCAGACGGAGATGAATGAGAAGATGCGAGCCATCTTGGTAGATTGGTTGTTGGAAGTTCACATCAAGTTTGAACTTAACTTGGAGACTCTTTACC
118	AMP0007371	84.59	R2	Co-d	AGAACAAGTACTCATGGTTTTGTTTTATAAATCCTCTATATAATATGATCTGTCGTCTTTTGAATACTGAAAACGATGTTTGGATTGAGTC
119	AMP0007102	87.05	R2	Co-d	ACTCTTCCGCAACAGACTTGTGCACTTGCTGCAAAGACGAGATAAAGTCCGCCGCTTTACCATGAATACGCTTGGGATCAGGCAGTGGAGCTAGATCAAGAGGACCGCGCGGCACCACGCCATAGACAACATGAAACGGACTGTAAC
120	AMP0003039	89.41	R2	Co-d	AAGCAAAAGATACACGAATGTTTTAGTTGAGAGTAGGTAAACAATGTGCTTTTTTGTAAAGACGACAACACTTTGGTTGTTAACAGATTAGTTCTAGTTCTAAGGTGTTCTTCTTCTTGTGGGGACTATCTTCTGGGATTTGCAAGA
121	AMP0000359	90.19	R2	Co-d	AAACAGATTAATCTACAGATTCACAGTCATGTTTAGAGTATACCATGAATATACGTAACGTTTATCTTACCTTGCCAAATTTATCATGATCCCATACTTCAAGAATCAAGAGATCATGCAAAGCATCTTCCACCACAAAATCAAATG
122	AMP0009662	91.73	R2	Co-d	AGGCGGGTTTCAGTGGAGGTGGAAGTTGGGGGCAGTTTTTAGAGATGTGCCCAATCTCCTCACAGTTTGCGTAAATTGGAGGCACCCAAGGATATTCAACGGAGACATTGACGAATGAGCCATCTTGTCGGCCTACCTCAACAAACT
123	AMP0004134	92.5	R2	Co-d	AATCGACATCGGAGGAGTCAGAAGGAAGGTCTGATTTAGAGGATTTGGAGACTGCTGAGCCGCT
124	AMP0005858	94.81	R2	Co-d	ACGACGGGGATGTTGTAGCTGACGCCCTGGAAAGGCATCGGGATCGTTCCGTCCGCCTGGAGCAGGATCGCGGAGCGGCCGTCGTTGTGCGTGAACGTCGCCGTTTTGGGCTCGAGGGAGGAGTAGGAGGAGATTAGGGTGAGGAGG
125	AMP0010234	95.58	R2	Co-d	AGTCCCATCTCGAGAACTGCCACCTCCTCGCCGCCATCAACTACAAAGGCCTAACCGTCAAGCAGTTCCAAGACCTCCGGAGAACCCTCCCGGACACCACGAAGCTCGTCGTCGCCAAGAACACGCTCGTCTTCAAGGCCATCGAAG
126	AMP0004006	95.96	R2	Co-d	AATATCATCGATCCACGATCTGCTCCCCTCCTCCGCCCCCGCCGATGAGGAAGGAAGGAACATGTCTCCGTACGACTTTCAGGAGCATGGATCGACCTCTACTTCGCTTCTACTGACAGCCATGAGGAAAGGAGCGAGCAAGGAGGA
127	AMP0000471	96.72	R2	Co-d	AAACCCTTTCCCATAAAACCCCCATCAACCTCACTCTCTTTACTCTCTCTCTCTCTCTCTGCCTTTCTCTCTCTGTAGCTCAAAGCTTCGAAAATGGCAGAGCCACCACCGTCGTCTTTCCACCCCTTCGTGGGTCGTCCTTCACCA
128	AMP0001344	98.22	R2	Co-d	AACATATAGGGTTTCAGAACAATCATGATGAGCACATGCAGCAAAAAGAACTTGGAGAACCATACTGAAGGTAGAAAGAGTATCTTTGATGAAATCCCTCAAGACCTAGTGATGGAGATTATCGGGAGATTGCCTGTGAAATCGGTA
129	AMP0005667	99.75	R2	Co-d	ACCGGACATGGATCCCCGATGTCAAATCCAAGTTCTTGTCTTCCTCCGGCGACTCCTCCAAAACCTCTCCCGCCGCAACACAAGACCCTTCCGTCC
130	AMP0013492	100.13	R2	Co-d	CAGAGAGCGCGTTGAAGGAGACGTTGAAGGAAGTGAGATTCGCCAGGTTGACTAGAGAGGGAGGGACTAGACCTGTGAAGTTGTTTTCGGACAGATCGAGTTGTCTGATCCCAGATATGTTCC
131	AMP0017012	100.91	R2	Co-d	GACCTAAACTCGCTGGATCCGGATTTAGGTAAACGGGCTGACCTGAACTTGCTGGATCCGTATTTAGGTAAACGGGCTGACCTGAAC
132	AMP0013716	101.65	R2	Co-d	CAGGGCGTCATCATCTGTTCTCCGGCCAATAGAAAACCGTCACGCACAAGACGATGAGCTTAGTTCCAGTGGCACCATGAGTGTCGTCAGCAGTGTAAGCACAGATGCAAATGCGGGTGTGTTGATTAAAGAGATGAGGAACAATGA
133	AMP0007155	102.38	R2	Co-d	ACTGCACGATGGAAGGACTGTAGTACATCACAGTGTTGATCCCGACAAACTGCTGCGCCACCTGGACAGTAACACCAGCCGCGAGTCCACGCCGGACGACGGGGTTCGCAAACGCGCCTCTGAGTTTCGCGCCAAAACTATCTCCGA
134	AMP0000498	103.86	R2	Co-d	AAACGAAGTTGAAGGAAGGGATGAAAGATTTGTGTTCAAAGAGCTCTGAGATCGTTATCTGTCCTATCTACTCAAATCTCCCGACCGAACTACAGGCTAAAGTGTTTGAACCGGCTCCTAAAGGGTCACGGAAAGTT
135	AMP0008865	105.36	R2	Co-d	AGCCATGGAGATCACAAAGCAAGCTCAATGCACCGACGTCGTCACCGACCTCGACTTCAAACCCCATCACGACACCGTCAAGATCCCCGAGAGGCTAGCCGATCCCAAACCCGTCTCTTTCGAGCCCTGCGACGTGAAGCTCAAGGA
136	AMP0000822	106.12	R2	Co-d	AAAGGAGAAGGAGACATACATCAACTTTAATGTGGTCAAAAGTTAAACATTTACAAAAATATGGCATGATAAAAACAAAATATCTTGGAATATTCGTTTTTAATAATTCGTTTTAATCAGAATAAAATCATTTGATTTATATCGTTG
137	AMP0011482	111.6	R2	Co-d	ATGAACATGTGATCAATAGTCTCCACTTCTCCGCAGTAAGAACAATTTGTATTGAGGAGAAGTCCTCTTTTCTGAAGGTTTTCTCTTGTCGGTATCGCTCCATGGAGGATTTTCCAGATAAGCAGCTTCTGCTTAGGGGGATAGGTC
138	AMP0005474	112.37	R2	Co-d	ACCATGACAGATTACTTGTCTTTGAAGGAGAGAAGCCCGTTGCAACAGCTAGCAGCTTTTCATCTGGACTGAGGATTTCGGATGAGGAGCCTTTTCTTGAAGCAGCGAGATCCTCAGCAGAGATAACCGTACCACCTCCACTCCCTG
139	AMP0017967	113.13	R2	Co-d	GCAGGATGAAATTGGACAGAGCAACGAGAGGTAGCGTGGTTTTTGGCTTGCTCGGTTTTTTCTTTCTCTCGGTCGAAACCTCTCGTCCTCGACGGTGA
140	AMP0000904	114.66	R2	Co-d	AAAGTCAGTAGCTTTAAGCATAGCATCCTCATCTTTACTACTGAGCAAGAAATTCTCAGGCTTGAGATCACGATGCATCACGCCCATGAAATGGCAAATCTGCACAACATTCAGTACCGATCTAATAACACCAGCAGCCGCTCTCTC
141	AMP0000903	115.04	R2	Co-d	AAAGTCAGTAGCTTTAAGCATAGCATCCTCATCTTTACTACTGAGCAAGAAATTCTCAGGCTTGAGATCACGATGCATCACGCCCATGAAATGGCAAATCTGCACAACATTCAGTACCGATCTAATAACACCAGCAGCCGCTCTCTC
142	AMP0014775	118.51	R2	Co-d	CCGTGGGGGAGATGGGCGGCGGAGATAAGAGATCCGCTTAGACGCGTGCG
143	AMP0007312	119.26	R2	Co-d	AGAAACATAAAAGATAAAAGATGGCTATGTCACAGATAGTGAACACGTAC
144	AMP0016123	119.97	R2	Co-d	CTTCCATCTCCGGTCTTCTCCCGCAGATCGAAGTCGAACCGTACAAAGGCACGCTCTTGAACTCGAACAGACTCCTGCTCTCTGTTCTGCTTATCATCTTCTTCTTCTCAAC
145	AMP0019866	120.71	R2	Co-d	GTGCTGGTCGAAGAAAACGGCGCCGTTTGCAAAATCGCTGATGTGGGCTGTGCTAAACCGGTTTCAAAGTCTGGTTTTTCCGGTACACCGGCGTTTATGGCGCCAGAGGTTGCTCGCGGCGAAGAACAGAGGTTTCCGGCAGATGTG
146	AMP0010563	121.85	R2	Co-d	AGTTGTTGTGGTGCTGAGCGATGGAGACGGATGATAACTGAACATGCAACCATTTGTAAATGCAAGGCCAGCAGAAAAGGTGTCCGCAGAGAGTGACCACCGGATCAT
147	AMP0011992	124.08	R2	Co-d	ATGGACGTGTCCCATGGACCGTGTCTTCTTTGACGCCTCAGTGATTTGGGGACTAGTGGGACCACGAAGGGTGTTTGGAGACCTTGGAGAATACTCAAGTGTAAACTGGTTCTTCCTCGTAGGTGCCATAGCTCCACTCATAGTCTG
148	AMP0015403	125.52	R2	Co-d	CGGCGACGATGGTAGTCGAAGAGCTCGTGACGTCACTCAACACACAGAGACTCTACAGGGAGCTGACACTATCCCTCCGAACGGGGTTACGCGACGCTCGCGCCGAGTTCTCCTTCCTCCGCATCCGCGGCCTTCGATCCCTTCTCA
149	AMP0009139	127.81	R2	Co-d	AGCTAAAGGCCAACGGGATAGGAACACTGAGCGGAAGACTGTTTCTCGGAACAGCAGAGAAAATTCCTCCAGAAGAGCTTGTTGACACCACCGGTGCAGGCGACGCATTCATAGGAGCAGTTCTTTATGGTAAAAGATTTGCCAAGA
150	AMP0017234	131.6	R2	Co-d	GAGAGAGCCCTTATTGGGCCGAGAAGCCCATTTACAAGACCCGTACCGAGTTAAATTGATGGGTTTAATAATAACTGATCCGACCCGGATTATAAACAGATAAACCCCAGAGAGGAGAGGTAAACCCTTATTAGTCCTCTCTCCTTT
151	AMP0007540	133.75	R2	Co-d	AGAAGTAAGTAGCGGCTTTGAGTCCTTGGTTCACTACTGTTTCCCATAACGGCTCGCCTAGCCACCACTCCGGCTCGTGGCTAGCCATTGTGAAGACGTTACCCG
152	AMP0018419	135.29	R2	Co-d	GCTACTCACACGATTTTGTTCTTACGGGTTTCATCTCGTTGTACTCGAAGTGTGGAAAGGTTGGAGCTTTGAATGCTCTGTTTCGAGAGTTTTGTGCACCGGATGTGGTGGCTTACAATGCAATGATTCACGGTTACGCTTCTAATG
153	AMP0000886	136.05	R2	Co-d	AAAGTAGAAAGGAAGCGGAAGAGATTTGATGATTACGAGAAAGGAGTTGTTTCTTTGCAAATTAGATGCATGAGGTTAGCTTTCCACTGGATCTCTCTGTCTTCACTCGCCTGATACCTACTCTCTTCTTCCTCGC
154	AMP0002842	137.19	R2	Co-d	AAGAGGCGAGGGCTGCTGCATTTTCTGCCTTTAAGTCGCTTGGTTTAGATGTTCAT
155	AMP0008824	137.95	R2	Co-d	AGCCAACGCAGGCAAAACAATCATCAGAGCATCAGGTTGTAGCCCGTGAACCACTCCAGTTGCAAACGTAGCAAACCCGATCTTCTTCTTTTTGGGCTGCTGCGGCGACGACAAGGCTTCTTTCTCTGTTGCCACCACGCCGCTCAC
156	AMP0013675	139.09	R2	Co-d	CAGGACATTCTTTCTCAAGTTGAGCTTTGATCTGGTCAACTACTTCAAATCCACGAGCTGATTTGCTGTTAGGGTTGGAGCTTTTCTCACTCACTATTCTCCCA
157	AMP0018796	0	R3	D	GGAAGGTACGGACTGAGCAGTAGGTCCGGAGCTCGACCCTAAGGCCTCTTATGAACCTGCGGACCTGAACTTTCTCATCCTCCAACTCCTTACCCACATACTTCCTGAGCCGGTTGAACTCCTCTTCATACTCCCTGACTGACCTAC
158	AMP0001504	4.22	R3	D	AACCACTAAATGCGCCTGGAAACCAGCTAGGAGCAGGAAGTGGGCAGCAAGAGAATGATCAGGAAGGTGAGGCTGAGTCCTCAGAGACTGGTAACCGGACTGATCCAAACATCCAAGGAGATGGGAGGATTGGATCGGATGAACCAA
159	AMP0002044	4.22	R3	D	AACCACTGAATGCGGCTGGAAGTCAGCTAGGAGCAACCGGTGGGCAACAAAGGAATGATCAGGAAGGTGAGGCTGAGTCCTCAGAGACTGGTAACCGGACTGATCCAAACATCCAAGGAGATGGGAGGATTGGATCGGATGAACCAA
160	AMP0001476	5.02	R3	D	AACCACTAAATGCGCCTGGAAACCAGCTAGGAGCAGGAAGTGGGCAGCAAGAGAATGATCAGGAAGGTGAAGCTGAGTCCTCAGAGACTGGTAACCGGGCTAATCCAAACATCCAAGGAGATGGGAGGATTGGACCGGAGGAACCAA
161	AMP0001809	5.02	R3	D	AACCACTGAATGCGGCTGGAAACCAGTTAGGAGCAGGAAGTGGGCAACAAAGGAATGATCAGGAAGGTGAGGCTGAGTCCTCAGAGACTGGTAACCGGACTGATCCAAACATCCAAGGAGATGGGAGGATTGGATCGGATGAACCAA
162	AMP0002450	5.02	R3	D	AACTCCCCACCTGACAATGTCCTCCGCCCGGATCGACCTGCCGAAGCAAGTCTTGGATCTAAAAAAGGGGTTGTTACCCCGCTTCCGGTTCACGGAGTAAGTAAAATAACGTTAAAAGTAGTGGTATTTCACTTGTGCCCC
163	AMP0018624	5.82	R3	D	GGAAGGTACGGACTGAGCAGTAAGTCCGGAGTTCGACCCTAAGGCCTCTTATGAACCTGCGGACCTGAACCTTCTCATCCTCCAACTCCTTACCCACATACTTCCTGAGCCGGTTGAACTCCTCTTCGTACTCTCTGACTGACCTAC
164	AMP0001634	6.61	R3	D	AACCACTGAATGCGGCTGGAAACCAGTTAGGAGCAGGAAGTGGGCAACAAAGGAATGATCAGGAAGGTGAAGCTGAGTCCTCAGAGACTGGTAACCGGGCTGATCCAAACATCCAAGGAGATGGGAGGATTGGACCGGATGAACCAA
165	AMP0001878	6.61	R3	D	AACCACTGAATGCGGCTGGAAACCAGTTAGGAGCAGGAAGTGGGCAACAAAGGAATGATCAGGAGGGTGAGGCCGAGTCCTCAGAGACTGGTAACCGGACTGATCCAAACATCCAAGGAGATGGGAGGATTGGACCGGATGAACCAA
166	AMP0014653	7.4	R3	D	CCCTAAGAATAAACCAAGATGGTTTAATCCCAATCCTAAATCTAATTACCCACGAAATTGGTTCAATTTTAAATCATAATCCTACCCAAACTTGGTTTACTAATCCTAATTGTTTCTGGTTTAAATTAAATGAAAGTCCAATAACCA
167	AMP0007152	8.19	R3	D	ACTGCAAGTGAGCTGGTGTGGCATCAACGTCTGGCACACACAAACTCTCAAGTTCTTCAGCATCTCAAGAATAGCAAGGAGATCTTCACCAATAAGAGCAACACACCCTCCATCTGTGAGCTTTGCCAGATAGGAAAGAGCTCAAAG
168	AMP0018656	9	R3	D	GGAAGGTACGGACTGAGCAGTAGGTCCGGAGCTCGACCCTAAGGCCTCTTATGAACCTACGGACCTGAACCTTCTCATCCTCCAACTCCTTACCCACATACTTCCTGAGTCGGTTGAACTCCTCTTCATATTCCCTGACTGACCTGC
169	AMP0014401	9.83	R3	0	CCACCCCCGATCGATGTAAAAATCAACGATATCGTTGGAAACGGAATCGCGGGAATACTGCATAAGTGGGTGAATTACGGTAGAGGATGGAGATCAAGATGGTTCGTCTTGCAGGACGGTGTTCTCTCCTATTATAAAATCCACGGA
170	AMP0014138	11.36	R3	0	CATGCGGAACACATCTGTTTCCAATGTTGAGGTCACTGTGTTGGTAACCAACGTTTTCTGAACCGGGTACACCATAAATTCTCTGCAGCTGAACAGAATAAGCAGAAGACATCATGTTCTCCCAATACCCTGGGATTAGTTCCAAGT
171	AMP0012447	12.18	R3	D	ATTTATAAGCTAGTTCAAGTTAATCTGAAGGCAGAGTTTCCGTTGGCAAGCAATGTTGATCCCATTACCTTCTCATCTAAAGCATGTGGGCTACTACTAGTGTTGGTTGATACTTTACCATGGAGAATAAGAGCAATCATATC
172	AMP0015971	13	R3	0	CTCGGAAGCTGTCGGTCGGAAAAGTACAACGGCGAGAATACAAGATGAAAACCCTAATTCTAGCCGCCAAGTGAGTGAGCGTGATTTCGGATCCCCTCCTCGTTGTCCCTTCGTCCTCTTTTATAGCTGACGTCCTCTTGATCCCAT
173	AMP0007319	13.81	R3	D	AGAAACCATATGTATGGCAGAGATTGAACCCTGATGGTGACCGACCAAGTGCTAGAATGTTAGTGTTTTAAGTTTATTTGAATTGGCTACTGTAAAC
174	AMP0002779	14.59	R3	D	AAGAGATTGCCTAGTGACCTGTTTGTTACTTCCGTCTGTCCATCAGACTGCGGATGGTAAGCCGTGCTCATATCAAGAGACGTTCCCAAAGATTTCCAAAGCGACCTCCAGAAGTGACTCAAGAAACGAGTGTCACGATCCGAAACA
175	AMP0000171	15.36	R3	D	AAAACTCAACCTGCGCAGCAAGACTGTGCAGAAACGTCCAAAGAGCCCTCCCGAGCTGACCACCTTCCGTGTAACTTTATTGACCTTTTAAAATATTGTGACGTTCCATGAACTCACTCACGTCGAGACGGGTAATTGCTTCCTCTG
176	AMP0008518	15.36	R3	D	AGATTGATGATGGTGTTGTGAGGGATGTGGTCACCCTTATCGACAGTCAGATGGAACAGGAAGTGTCTCAGCTTCAAACCGAGGATGACGATTCGACGGGATCGACCGGCTTGCCTCGGGTTCGGATCAACCAAATCGTTGAAGCGG
177	AMP0006263	16.92	R3	D	ACGGGAATGGGGTCTTGATGTTCCTTCCTCCTGCCTTCTCTGCTCGATGTTCGATGAGAATCGCCAACATCTGTTCTTTGATTGTGACTACTCAAACGAGGTATGGTCTTTCTTCTCCTCCAAAGCCCATCTCACTCCACCTCTCTC
178	AMP0002238	20.9	R3	D	AACGAAATTGAACTGGCATGTTTTTCTGTTTTAATTGCTCTGTGAACTTGAGTTAGGTATATGTGCTGACACACACAGCTAAAGTGGATATAACTCCTCGGCAATACAAACGTATAAAAGAAGCACGGAAACGCTATGAAGAAACCC
179	AMP0009199	21.68	R3	D	AGCTCGAGAGCGGTTTTGGGCGGATCACAACGTCGAATCCATCTCCGGGGAAGGAGAGGTTGATGGGGTCATCGTGTTCGGCGGCGTTGAAAGCGGTGGAGGAGACGAGGACGGAGGCGTCGCAGCCGTTGGGGAAACAGTCGCTAG
180	AMP0012406	22.47	R3	D	ATTGGACTCTAAACCTATCCAGCATCAGCGTGGCGCATGTAAAGATTGAGATTGATACCACGATCCCTCTTCCATCAAAAATTGAAGTGGGAAGAACTGATGGCTCGTTTG
181	AMP0014224	24.86	R3	D	CATTACTTCCCCTGAAGTGTACATCACTGAAGGTCTCTAAGTGATCGCATACCAATCTGCTGCATAAGCTTCCTGAGCGTGCATGTTGGTAATGCCTTAGTGAAGAGGTCGGCTGAGTTC
182	AMP0015437	24.86	R3	D	CGGGCGGAGATGATGAGACCATCGAGAGACGCCATTCAGTCATACATGAGCATCACCGGCGCTGATGAGTCACTCGCCATTCAAACACTCGAGGTTC
183	AMP0018950	32.28	R3	D	GGAAGGTACGGACTGAGCAGTAGGTCCGGAGTTCGACCCTAAGGCCTCTTATGAACCTGCGGACCTGAACCTTCTCATCCTCCAATTCCTTACCCACATACTTCCTGAGCCGGTTGAACTCCTCTTCATACTCCCTGACTGACCTAC
184	AMP0018846	35.5	R3	D	GGAAGGTACGGACTGAGCAGTAGGTCCGGAGCTCGACCCTAAGGCCTCTTATGAACCTGCGGACCTGAACTTTCTCATCCTCCAACTCCTTACCCACATACTTCCTGAGCCGGTTGAACTCCTCTTCATACTCCCTGACTGACCTAC
185	AMP0018790	37.94	R3	D	GGAAGGTACGGACTGAGCAGTAGGTCCGGAGCTCGACCCTAAGGCCTCTTATGAACCTGCGGACCTGAACTTTCTCATCCTCCAACTCCTTACCCACATACTTCCTGAGCCGGTTGAACTCCTCTTCATACTCCCTGACTGACCTAC
186	AMP0007977	42.21	R3	D	AGAGCACATGAAGCAAGAGCCCAAGAGCATCCAGCATCAAACTCCATGCGCATAGGAGATGATGGGAGAGCCTTGGTCTCTACAGCACATACTGGTGGCTCCACCTCCCAC
187	AMP0018776	46.48	R3	D	GGAAGGTACGGACTGAGCAGTAGGTCCGGAGCTCGACCCTAAGGCCTCTTATGAACCTGCGGACCTGAACTTTCTCATCCTCCAACTCCTTACCCACATACTTCCTGAGCCGGTTGAACTCCTCTTCATACTCCCTGACTGACCTAC
188	AMP0018989	47.29	R3	D	GGAAGGTGCGGACTGAGCAGTAAGTCCGGAGTTCGACCCTAAGGCCTCTTATGAACCTGCGGACCTGAACCTTCTCATCCTCCAACTCCTTACCCACATACTTCCTGAGCCGGTTGAACTCCTCTTCATATTCTCTGACTGACCTGC
189	AMP0001450	48.92	R3	D	AACCACTAAATGCGCCTGGAAACCAGCTAGGAGCAGGAAGTGGGCAACAAAGGAATGATCAGGAAGGTGAGGCTGAGTCCTCAGAGACTGGTAACCGGACTGATCCAAACATCCAAGGAGATGGGAGGATTGGATCGGATGAACCAA
190	AMP0003648	51.42	R3	D	AAGGTGGCCCGATTCTTGCCAAGCCAGTCCATGCCTATGATCACCTCGTGATTCTTAAGGTGGACTACAATCAGATCCGCAGGCATTACCCTGTCTGTGATCAACAATCAGATCCGCAGGCATT
191	AMP0018766	54.83	R3	D	GGAAGGTACGGACTGAGCAGTAGGTCCGGAGCTCGACCCTAAGGCCTCTTATGAACCTGCGGACCTGAACTTTCTCATCCTCCAACTCCTTACCCACATACTTCCTGAGCCGGTTGAACTCCTCTTCATACTCCCTGACTGACCTAC
192	AMP0006766	59.21	R3	D	ACTCAGAACTGGTACGGACAAGGGGAATCCGACTGTTTAATTAAAACAAAGCATTGCGATGGTCCTCGCGGATGCTAACGCAATGTGATTTCTGCCCAGTGCTCTGAATGTCAAAGTGAAGAAATTCAACCAAGCGCGGGTAAACGG
193	AMP0006846	64.53	R3	D	ACTCAGAACTGGTACGGACAAGGGGAATCCGACTGTTTAATTAAAATAAAGCATTGCGATGGTCCTCGCGGATGCTAACGCAATGTGATTTCTGCCCAGTGCTCTGAATGTCAAAGTGAAGAAATTCAACCAAGCGCGGGTAAACGG
194	AMP0003615	67.06	R3	D	AAGGTGGCCCGATTCTTGCCAAGCCAGTCCATGCCTATGATCACCTCGTGATTCTTAAGGCGGACTACAATCAGATCCGCAGGCATTACCCTGTCTATGATCAACAATCAGATCCGCAGGCATT
195	AMP0018930	70.43	R3	D	GGAAGGTACGGACTGAGCAGTAGGTCCGGAGTTCGACCCTAAGGCCTCTTATGAACCTGCGGACCTGAACCTTCTCATCCTCCAACTCCTTACCCACATACTTCCTGAGCCGGTTGAACTCCTCTTCATACTCCCTGACTGACCTAC
196	AMP0003862	76.41	R3	D	AAGTGTCAAGCTCAGTCCTGGACGTTGCTCCGGTTTCGGCGTCTGAGTCGGAGGGGGACAAAGAGGATAGAGTGTCTTTAAGTGATATCCCGCTGCCTCCCTCCTCTCAACCTGTTACGGAGGATAAACCGAATGCTGCTAAGGTGG
197	AMP0007616	77.23	R3	D	AGACAAAATATCAGAACACGACCAGATCTGTATCGCCCAAAGACCAGTCCGTCTGTACGGACATAATCTAGGTTTGACCGGCCATTCTTGAAGTCCGGCTCAAAGGCC
198	AMP0000233	78.87	R3	D	AAAATATCGAAAATGAGTGTTGAAATCCCACCGGCTATTGACGAGCGTTTGCTTGAAAATTTAAATGCCGCAAGAGCTTATGTTGTGATT
199	AMP0015895	80.54	R3	Co-d	CTAGTGGATGAGTTTCGCATCCCCGACCGGGAAAATCAGAAGCTCAAGGAGTTCTTACCTTCCTGGAGGTTTGCTAATGGGATGTTTGCTCTGGTTCTCTCCTTTGGCCTTCTTCTAACTGGACTTAGAAGCAGAAAAGCCAGATCA
200	AMP0016097	80.54	R3	Co-d	CTGTCCAAGAGCTCGAAGGCAAGCTCGTCAGGGTCTTGGATATCTACGAGGCAAGGCTCTCCAAATCTGAGTTCCTCGCTTGTGATTGCTTCACTTTGGCTGATCTCCACCACC
201	AMP0015894	82.17	R3	D	CTAGTGGATGAGTTTCGCATCCCCGACCGGGAAAATCAGAAACTGAAGGAGTTCTTACCTTCCTGGAGGTTTGCTAATGGGATGTTTGCTCTGGTTCTCTCCTTTGGCCTTCTTCTAACTGGACTTAGAAGCAGAAAAGCCAGATCA
202	AMP0009727	84.58	R3	D	AGGGAGAACGGATGCAACCAACATCACTTGGTCCATGCGGACCATCCATCCGGAACCATGGATCATGGCGATGGTAAGTGGTTAGCATCACTAACCTTAGGAGTGGCCGACGATGGGTTCTGATCCTTCCCACTAGCCTTCTCGGTT
203	AMP0015567	86.21	R3	D	CGGTATCTAGTCAATTCAGCTTTGCATGTCATCCTCTCGGGTTTGCCTTTGGGACAAACTATGGGTCCTTGGTTTGTTCTC
204	AMP0015794	87.04	R3	Co-d	CGTTAGTAATGGAGTCATGATAAACTCCGGGATGATTTTTAGCGAATTCAAATAGATCTCTGGCGTGACTAATGAGTGTGTTGGCATAGGCTGCATCAGACGGAGCAAATGCAAGAGAAGCTGCAGCCATAGCTGCAGCTGTTTCGC
205	AMP0018588	88.56	R3	Co-d	GGAAGAAAGGCAACACCAAGGTGAAGGACGCAACAAACAAGCGAGGGAGCAAGTAAATGACAGAGATCTGCTCAAAGATGACCGCAGGAGAGCTGAACGAAGCAAGGAAGGCAAC
206	AMP0002942	89.39	R3	D	AAGATGCAGTCAAGGCCTTTCTCAGCTGGAGATGAAGCTCCTAGAGCAAGGCATGTTAGTTTACCTAATCTTAACCCTAAAGAAGATTTCACAGAAGAGCCGCACGAAAGCTTATCGTATCGGTCTCTCCCATCCGCCTATCAACAC
207	AMP0000614	90.18	R3	D	AAAGAAGAAGAATGTTTCCACTCTTGAGCAAGACATATAAAGAAGATCACAACACAATCGTTTGCTCTTTTAAACATTTTACCAGGAAGTGAAACTGAGTTCTTGAACTTATCCAAAGTTGAAACTGCTCCAACTTCGTTATTGAAG
208	AMP0002143	91	R3	Co-d	AACCGAAAAACACAAAGGACCATCTAGGTCCGATTACAACAACCCATAAGCCCGACATAAAGGGCATCCTTAACGGGCCTAAAGCCCAAACCTGAAACCTGACTCAGCACCACTTCAGCCACGCGTCCATGTCCATCTCCAAACCGT
209	AMP0015756	91	R3	D	CGTGGCAAGCTATGTCTAGGAACTGGGGACAGAACTGGCAGAGCAACTCTTACCTCAACGACCAAAGCCTCTCGTTCCAGGTCACTACCAGCGATGGTCGCACCGTCCTTAGCAATGACGTGGCTCCTTCAAATTGGCAGTTTGGAC
210	AMP0011048	91.82	R3	Co-d	ATCAATGAACAAAATATTGAATTTGCTAAGCTGTTTTAAAAAAGAAGAGTTTTGTTCAAGACAGACTCTCGAAGTACCTGTGTTCTTTGCGAACAGTCACTTTGTCATTCTCATCTTCCTCTTCTTAAAAATACAGACACCCTTATT
211	AMP0004186	94.23	R3	D	AATCTGCATCAGAGAACGCATGGAGTGATAGGGGCGACTGTGGTGACAGTAAAATGCCGTGGGAGATGGTGCCTGCTAGGTATCTGAGTATCCGTTTCGCCGCTTGCCAATGGACATCAGTTGGTCGGTGCATGAACTGAGATAAGC
212	AMP0012316	95.01	R3	D	ATTCCATAGACCCTTTCTTGATAACGGCCAAGTAGCCCCACTGATCAGCTTCCTTCATATCTACCGAACGCTCAGCAAGTATTTTACGCTTAAGGAACTGATCATACCTTCTCTTGATGAGAGGAGGTATTGGTTCAGCACTTTTGT
213	AMP0005488	95.8	R3	D	ACCCAAAAAAAAAGTCAATGCGCTCAAAAGCTTAAACAGATCTCAAAATTTCGTATTTTTTTCTCTGAGTATATGCTATGCTTTGTGTAACTCGTTATTAGATATTTAAAATTGCTTTCGATTTTTAGTATTGACAACTTCAAAGGT
214	AMP0007505	97.4	R3	Co-d	AGAAGGCTGCGGACGCGGCGGCCGTCGACGGTGTCACCTCCTCAAGCCCGGAGGTCTCTCAATCTCTCGATGCCCTTGAACAGCTCAAGACGTTTCCCGTCACGTACAACACGCTCGTCACGACTCAGGTGTG
215	AMP0002594	98.54	R3	Co-d	AAGAAGAACGATGAACATACCTTAACAGTGTTTGAGAACATCCCATCCTTACCACAAGCATTAAACCATCTCATATTGT
216	AMP0007478	101.01	R3	D	AGAAGATTATCTTCATCAGTGAACAACACTGCCAAGTTGAAGAGCAGAAGAGAGAGTGCAACGACAACAACACCAAGAGCAACGCGTCTGATGGATGTAAACGGACTGCATCTGACATATGATGATGTTGCTGTTTTTGGTTCATCA
217	AMP0009470	101.81	R3	D	AGGAGGAGATCTCTGCGATATCATTCATCTGCTTCAGTGGCTTTCTGTTGTTCTTCGGTTTCTTCGTCGGAGCTGTATTGCGATGGACGCCATCATGTGTGAAGTCGAACCACACAAAGATGAATAATA
218	AMP0015810	101.81	R3	D	CGTTGGGGAACGGTGATGAGTTATTGTGGAGGCTTGTCGGTTGCTAAACTCCAAAGAACGAGGCTTTCGATGGTGATGCTCCGGTGGTGTAGCGTCGGATGCAGGTGAGTTGCAGCGGTGGCGGTTGAGTCGAAGCGGCGAAGACGC
219	AMP0008485	102.6	R3	D	AGATTGATGATGATGTTGTGAGGGATGTGGTCACCCTCATCGACAGTCAGATGGAACAGGAAGTGTCTCAGCTTCAAACCGAGGATGACGATTCGACGGGATCGACCAGCTTGCCTCGGGTTCGGATCAACCAAATCGTTGAAGGGG
220	AMP0007242	103.39	R3	Co-d	ACTTCCTATGACCCAGTAAAGTTGAGGCCATCGGAACTACCAATGAGTGGTTCTACATTTCATGATGTTCCAGAAAACTGCAGGCTCGAATATGATCCTTCAGTTGCACAACATGTTGTGACACCACCGCCGTTAGTGTCGTCAGGT
221	AMP0019972	104.97	R3	D	GTTGAGACACTCGATGTCCTCTTCCCAACAACTGTTCCTCAGTAGCATGTATCCCATCCGGCTTAGACTGCACTGACTCTGTTTCTGTGACGGGTTTAGTCGCTTCAACTCCATCAGTCGCTACTACACTTGGTGTTACAGTCTCTG
222	AMP0000997	106.53	R3	D	AAATATGACTCCTCAGCACACACCGCTTCCCGTAGGGCTTGGCTATTTCCATTGTCACCCCTAGCTTCCACACCAGACAACTCTCCCAATAAGAGTTCTGACAGCATCTCTGGGTTTGCCCCTCATGCAGCTTCGGTTAATGCATTC
223	AMP0014232	108.12	R3	Co-d	CATTAGCATCCCACCAACGACTTTAATCACTGCTCTTAAGGTTCTCAAAGAGAGCAATTTAGCAACAAGGGTTTGCTTTGGCATTTCCAGCTTTAATACGCTAGATTCCTCGCCTTGAGACAGATTCTTGACATGCACGGAATCTGA
224	AMP0010581	109.71	R3	D	AGTTTCCCTAACTATATTTACCTTTGGGTTTTCTCTTGGTAATCCTACTATGTTGTGTATCTGCTTCAAGCTTCTGTAATTTGTCTTGCTGCTTGCACTGGTAACCATATTGAAGTCTTTACAGTCTGGTGCGATAACATCACGGGT
225	AMP0013692	110.51	R3	Co-d	CAGGATCGCCGTTGACATGTCCACAGCTAAAGGAGAATCTCTCTGGAAAGCCTGCAATGACCCATAACAAAAAGTTTATTAAAAGGAGGACCAACAAAATGAGTTAAGGCTTAACCGGTTTTATACGTACAAATCCCC
226	AMP0003428	112.81	R3	Co-d	AAGGCAGAGAGTTGTTAGGGAGAAGAGACATTGTTGTAGCATGGCGAGGGACCATTCAGCTGTATGAGTGGGCTAATGATTTCGATTTCCCACTTGAATTAGCTACCTCGGTTTTCCCTCCAACTGACCCGAATGACCCAGGTGACC
227	AMP0010665	114.42	R3	D	ATAACCCTTTGCTTTTCTCCTTTTCCACAAAACCGGAGATGATTCTTTGG
228	AMP0020219	117.57	R3	D	TAGTCGCGCCCAGTCCTCCGGTTGAGGTTTCGCAAGCAGAGCCCATTCCGGTGTCCACCACGACTGATGTCTCAGTCATCTCTGCTCCATCTACAGAGTTTCATTCATCCA
229	AMP0011535	120.03	R3	Co-d	ATGAATGGTTATCGGTTAGAAGGTAAAACACTTGCTGTCAGGATTGCTGGTAAACCGGCACCGCCTCCTGGGCCCCCGGCACCTCCCCCACCTACTCAATCTTATCCTCCTCCACCATCACAACCATATGGCGCTGGTGGGCAACTG
230	AMP0016069	121.69	R3	D	CTGGCGATCTTCAATCTGAGATGATCCAAGCTAAGCCTGCCGATTGGGAGTCAGATGACCAAGCCGCATCGGTGTTACAGAGAAGGCTCTCCGCCGGTATAAAGCGTGTGGGAGTTTTGGGAGGTATCATAGACAAGGTGATCGGAT
231	AMP0017202	122.49	R3	D	GAGACATCATCATCAAGGCCCTCATCTCGATTAAGGAATGGGAGGATGCTCAGCCACAGAATCCGATCACCTTGTCTATGATACCTCCCAAAACTCCCACACGCTTTATACCGGCGGAGAGCCTTCTCTGTAACACCGATGCGGCTT
232	AMP0010307	124.85	R3	D	AGTCTAGTAGACCAACTCAATCTCAATTTCTCACACCAGGAGATGCAGCCAAGTCTCCATATTTGGCTAAGGAAGCAGAAGCCTCACCTCGGTTGAGATCGAGAAGGTCTGGAGACAAAAGTGCTGAACCAATGCCTCCTCTCATCA
233	AMP0002647	128.74	R3	D	AAGAAGGGAAGGGTGTTTTTGTCGAGAGAGAGAAAAGAGAAGATCTTTTTGTAAGAAGAAAAATCTAAAAAAATGTCTTTAGGTTACGCAGAGAAACTGTCTTTCATCGAAGATGTTGGTCAAGTGGGCATGGCTGAATTCTTCGAC
234	AMP0000967	130.27	R3	D	AAATAATGGAAAAAGAAACTGCAAAAGTAAAATATAAAAAAGCAGTCTTTTAATAAACCAAAACCAGAACCTCACAATTATTAGCCATCAAGGCAAAGTCTGAATGTAAAAATGTGGGAAAGCATAGTTTTTTAGTGAAACCAAACT
235	AMP0014965	133.38	R3	D	CGACCAAGATTGCAGCCTTGTCTGTTTTGGGAGGATGTCCAGGCTCCAAAATTACACCCAATTCCATAAACCTGTTATTCATTTTAATGAAGCTGATAAAATGCTTTC
236	AMP0005851	134.18	R3	Co-d	ACGACGATGACGGGAGAGTTATTCTGGGGATACTTCTTCGTGATAATTGGCTCCCTATCATTCTTCGGATTCGTCTTCGCAGTCATGGCTTCGACTCTGTTTCCGCTCTCACAGAATCATTTAAACCAAGGTGGTCTGAAGAATGAA
237	AMP0005899	136.1	R3	Co-d	ACGAGAAGAAGAAAAAGGAGGAGCTCAAGGAGAAGTTCGAAGGACTCTGCAAAGTGATAAAGGATGTTCTCGGAGACAAGGTCGAGAAGGTCATTGTCTCTGACCGTGTTGTGGACTCACC
238	AMP0007792	136.47	R3	Co-d	AGACGGTAAATGAAGATCAGAGACAAGATCGATGGTCCCTTTGAGTGTATTTTATTGGGAAGAAACAAAAAAAGACGAGTCATGAAAAGTACCAAAATGTTGGATATAGCTCCATTTGTACTGACACTTCAAATTGACATAATTCAT
239	AMP0010410	137.62	R3	Co-d	AGTGGAGAAGAGCTCTGATTTGAGCTCGGCATCGCAGGTAACATTCTAACATTTCCATACTAGCTTTTCCCCAGCTTTAATTTC
240	AMP0003432	139.53	R3	Co-d	AAGGCAGTAGCATTAGTAGTACTGAAGATAACACTGGGAAGTTGAAACTCCTTAAATGCAGCTGCAGAGAAGTACATATACTCATCGTAGATGACACAAGCAATATCATCA
241	AMP0001296	140.33	R3	Co-d	AACAGAGAAAGATTTATGATGAGGTTCTTAGTGCTGTTTTAGAGAAGAAAGGAGGAGTATTTTTTGTGTATGGCTTTGGTGGAACTGGGAAAACTTTCTTGTGGAGA
242	AMP0004800	141.13	R3	Co-d	ACACACCAAACGAAGTGCCAACACTTGAATCAGCATCATCGGCCATAAGGGTACTTCCTTTACCAAACATGATAGACAGACAGATGGCTTCACTGGTAGAGGAAATACCACCACAAAAGAAGAAAGGGAAAGATAACAGTGGCACTG
243	AMP0009519	141.93	R3	Co-d	AGGATATCCAGTGAACGTCGGACTTGTTCCCGTAGACGAGTCTCCGCCGGACGAAGAATCTTCCTCGGCAGCAACCATCACAGCAAGCGTCAACGCGCACTTGCTCTTGCTCTTGCTCGAGCTCAT
244	AMP0005499	142.71	R3	Co-d	ACCCAATACCACTCGCCGTCGCCGGAAAACACCTCGGAATTTCAGCCACCGAATACGATCTCCACGCACAAAAACCCGTTGACGACGAATGAGAAGACTTCATATTACCAAAAGACCCTTGGCTCCCAGGATACAGCGGAGGATATC
245	AMP0018589	145.07	R3	Co-d	GGAAGAACAACATCCAAATTAGTTTCAGACAGGAAGCAGTGTTCCAAGCGCCCAGATCTCTTATCCCAAGTCCACCTTGTTCCTTTGTAAGTA
246	AMP0005407	145.87	R3	Co-d	ACCACTCCACACCAACAGTACTCGCCTCGTCCTTACCTCGGGAGGTGTCAAATTTGTGGCGTACATGGTCACAGTGCTCGCCGCTGCTCACAGCTTCAGCTCCAAGGGACTTACGGTGGCTCTAATCAGT
247	AMP0008864	146.66	R3	Co-d	AGCCATGAGAGAAACACAGAGCATCCTCTTGGAAAGAATAGCTAGTGAATTGAATCGGCTCAAGTTCCATATGGCTCATGCACAGGTCTCCACTATGCATTTACTCTTACAAGACGATTGATTGATGCTCACTACTATTTTATGTCG
248	AMP0006267	147.45	R3	Co-d	ACGGGCCCCAATCCCAATGACTGTCAAGCGGCTTCCGACAATCTCTCTTACGTCCTTTAATAGGGAGATTCACCATAGAAGCGGCGAGCCCCAGGGTAGCGGAGCTGTCCTAAAGATCAACACACCACTGAGCAACCCGATACGCAA
249	AMP0000444	149.03	R3	Co-d	AAACCAGGTTTTGCGTTGGGCACTGGGGTCTGTTGAAATCTTTTTCAGCCGGCACAGCCCTCTCTGGTATGGCTACAAAGGTGGCAAACTCAAATGGCTTGAGCGTTTCGCTTACGCCAACACAACAATTTACCCGTTCACATCTAT
250	AMP0008176	149.82	R3	Co-d	AGAGGTAACGGAACACAGTGTCGTCGCGATCGATTGCGTGCGAGTGCGAATGCGAGTCCCTATCGTCTCCTCCTCGGTACCTCCTCTTGCTTCCGCCATTTTCGTCGTCGTCGTCGTGGTGGTGGTGGTCAGAGTGAGCACGAGACC
251	AMP0019428	150.6	R3	Co-d	GGGTTCTCATTTATTACCCCCCTCATTTTAAACCGCGGGTTAAAGCTGTCAAAAAAAAATCCGCGTCAATAAATTCTCCACACTCATCTTCCACA
252	AMP0004598	152.12	R3	Co-d	ACAACCAAGGAGGAGACAATGCCGACGACAAGGTTAACTCACCATTAGGACAAGAAGAAGCACCACCACCACCACCAGAGATTCCTCAAACCATCGAGTCCTTATCCGAAGAACTCGACCAGCTTCTCTCGAGTCTCTCTCTTCACA
253	AMP0012909	153.68	R3	Co-d	CAAGAGACACAAGTGAAGGTTCCAGATACAACCTCACATTTACATTAGGAGATGCCAACGATGCATGCGTAGGACATTTCATTGTCGGCGTTCAAGCTGGATCAGCAGCTCAAAACTTCACACTGGAGAGCAATG
254	AMP0003116	156.76	R3	Co-d	AAGCATTAACTGTGGCTGAGCCACTGAGGTCACTCATCATAGTCATCGTAATTTTTCCAGTTACGAAAGTGTTTTTGATTCCTCTCTCGAGTTTCTTGCATCCCGTTGCTGCGGCGAAATGCTGTATTATGTACT
255	AMP0015389	158.3	R3	Co-d	CGGCATCATTTGAAACGTTTTTTTAGCATATGCTTTTCATTCCATGTCTTCTTGTCATTATTTATAAAAATATTTTCTGTCAACATTTTTTTAATAAATAAAACTATTTTCTGAGATCCGAGAAC
256	AMP0015390	158.3	R3	Co-d	CGGCATCATTTGAAACGTTTTTTTAGCATATGCTTTTCATTCCATGTCTTCTTGTCATTATTTATAAAAATATTTTCTGTCAACATTTTTTTAATAAATAAAACTATTTTTTTGAGATCCGAGAAC
257	AMP0018576	0	R4	D	GGAACCAGGACACGCCCGTCTTCCCAACCCAAACGCCATTATCTTCTGAGATTCTCCTTCTTTCTCGAACCTCTCTGGCTTGAAACTCGTGGGATCTTCCCATAGCTGAGGATCTCTGTGTATAGCCCACGCGTTGGTCAACAGTAT
258	AMP0002378	0.75	R4	D	AACGTCCATGAAAACCTAAAAACAATTTAGTAATATTATCAAATATGCTACATCATTCATTTATGAATTTTAATGAATAAACATAAAATTTGATAGGACTATAAGTAGTACCTCCACAAAATCTCCCTCCGGCAACAATGACCGGCA
259	AMP0001050	1.53	R4	Co-d	AAATGCTGAGTTACATGCAGAGAGCAAACTCGATGGTTTTAATCTCAACTTCGCAGGTCTCTGCTTTGCATGCATTGATATCCGTCTTGATTCTTTACGAGGACAATGTAAGTTTCTTTGTTCTAAATAGCTATGCTA
260	AMP0013715	3.44	R4	Co-d	CAGGGCATTCTTTCTCAAGCTGAGCTTTGATCTGGTCAACTACGTCAAATCCACGAGCCGATTTTCTGTTAGGGTTTGAGTTTTTCTCACTCACTATCCTCCCA
261	AMP0007320	5.01	R4	D	AGAAACGAACAATGACTGGAGTCTGAACACCTGGAGCTCTGAGGAAGTCAGCACACGTGAGGTTGGATATATCATGAGTGACCTCAAAGAAACCCTTCGCACTGGCTCCTCTAGCATGAACCACACGCTCTGGAATACGC
262	AMP0007026	6.61	R4	Co-d	ACTCCAACTATATCCCCTGCGGTGAACTTGCTCACACCTGATCCCACCTCCACCACTTCCCCAACAACCTCGTGCCTAAAGAACATGATCAACTCAGTTTTTAGATTGATTCTAGATTTTCTTGGCTATAAGGAAATCAAGAAAGAA
263	AMP0011395	8.21	R4	D	ATCTCGTACTTCTTCTTAATGTCCAGCTTTAAACAGAGCATGTGGTGAACCAGCCTTGAAGCCCAACCAAATCCCTGCTCCTTGAACTTGATGAAAACTCCCAATCTCGACTCTCTGAGCTCTTCAAATTCTTTCTCAGTGAGAGCT
264	AMP0004672	8.98	R4	D	ACAAGATTACCTCGATGTGCACAACCGTGCTCGTGCCGCTGTTGGTGTGGCTCCGATAAGATGGCATGCGGATGTGGCGGAATACGCCCGACGATATGCTCTGCAAAGGCGAGGGGACTGTCGTCTAACTCACTCAGGCGGGCGTTA
265	AMP0012128	9.76	R4	D	ATGTAGGCATATCAGTCTGACCCAAAATCTGTTGAAAGTAAGCTGCCGAGTGTTCTTTAATACCCACCGTTGTTCCGATGAACTGGTCATTTTCGTCCTTGAGGAAGTGTATATGATTTCGTGTAACACGTTGGGCCACCGTTTTGT
266	AMP0015762	10.53	R4	D	CGTGGGACGATTTGAGACTCTCTGAATCAGTTAGTCTGTTTCCCAAATGCAGAGAACGCTCTCACTCGCGGCTGCTAAGTCTCCTTCTTCGACTTCA
267	AMP0006078	11.31	R4	D	ACGCGTGAGGGGAAGATCTCCAGCGTTCAATGCACTCGCAGCAACGTTTGAGAGCCAAAATGCAAGAAACCTCTCAACTCCTCCCCCTGTAGTTAGAAAGCTCTACCCGA
268	AMP0012766	12.9	R4	D	CAACTACCCAAGCATTGGGAATAAATCAGCAAAACACTTTAAGAAATCTGGAGGAGCACAGGCGTCGACAGGATCTCAGAAGAGCTCCCTCCACTCAATCACGCA
269	AMP0003362	13.71	R4	D	AAGGACGTATTAGAACCTGAAACTCAGAGGTGACTTGAAATCAACTTTTCTTCACGACACAAACCTTCAAGAACTCTCCACATACCACTACTACTCTGCTACACCG
270	AMP0012417	14.52	R4	D	ATTGGGTCAAGAGCAGAGAGGTATAGGCTCAAGTCGGCAGCTCAGAAGAAGATGTCATCATTGGCTGTACCAAACCCTTCGTCTCTTGAAGCAACTCCGATGCAGTTCCCCGGAGTTTCATCATCGGATGGAAGGTGCGGTGACAAA
271	AMP0005052	15.34	R4	D	ACAGCTGTTGCAAGCACGATCGCGGTCACAAAGAGCAGAGAGTGTCTTGATGTTTTTGTAAATTTAGATGGGGTTCGGTACTTGAGTAGC
272	AMP0020002	17.78	R4	D	GTTTAAGACGTTGCCCGGTAGGCTTTTCGCTGCGGTGTGGCTGCTTGTGTCTACGTTGGCCGTGGCTCGGGCTTTTCTGTATTTGGCTGAGGCGAGAGTTGATAAGAGAAATAGGGAACGGGCCAAGAAAGTGCTGCGTGAGGCCAT
273	AMP0005304	21.08	R4	D	ACCAACCTCCACCTCCGCAAGCTAACACTGTCATGAGAACATCAGCAGAAGCAGATTATGATGGCAATGAGTGGTACCCTGATACTGCAGCAACTCATCACATCACCAACTCCCCTCACCATCTACAGTCAGCTCAACCATACTCGG
274	AMP0015144	22.71	R4	D	CGCAGTCGCCTGACCGGAGGTTCTCATAGGTACCGGAGATGCGCTCCCATGTAAAAGGTAACAGATTACGGGAGGTGTACTTTGCCACATAGCGGAGGAGATATGGGAGCATCTGAAGAATAGGCTTAATGAAGCCTAGGACCTTTC
275	AMP0009233	23.49	R4	Co-d	AGCTTATGAAGGCGACTTGGGATGATGGGATCGATTTAGCCAGGGAAGATCCGGCTGTGGCGTCCACGTCAGCGATCACCACCGTGGC
276	AMP0016877	25.05	R4	D	GACAGAATCTGGAAGTGTAGGGTCTCTTCTGAGGTTAGAAGCTTTGTCAGTTAATGACAAAACACATTCCTTTGGTTCGATAAAGACAGCACTGACTTCCTTTACACACTCTTCTTCTTCTTCTACAATTTCTGTTGGTGGTCTTAA
277	AMP0008892	27.43	R4	D	AGCCCGGCTTGTTTCGTCGATCCATCCCACGCCGCGTCGGTGGTGAAGAAAGGGGTTGTTGGGTGCCTTTCGTTTTGAGGGAAGCGATCCATCATCGGAGGGTTTGCTGATGTTGGCGTTGAGGGATTTGCTGTGCCGTTTCCCATT
278	AMP0002818	28.24	R4	D	AAGAGCTGCAAAACATCATGGTGTCGTCGGCAAACAACAGGTGATTCACTCTC
279	AMP0011115	29.05	R4	D	ATCAGCAGCCGAATTACATGACCGATTAATAAACTTAAAAGAGATAGAGTTCAAGGAAAGACTCAACACGCAGATGTCATGGAGAATTCCTTGTAGAGCAATCACCA
280	AMP0018485	32.27	R4	D	GCTTATGAGCAAACTCGGCATCCAGAAGAGCAAAGAGAGGGTTCACAACTTTTGTTGCTGAGAACAGCCAC
281	AMP0020391	36.27	R4	Co-d	TCTTGACCAAGAAGCAGGGAGTGCTTGGTGTAAAAGATTTGCAGACATGGAACAAGGCGTGCTGTTTAAAGTTGATATGGCTACTCTTCTTCA
282	AMP0010427	38.66	R4	D	AGTGGATGATGGCATATGAGGCGGCTTTGAATAAAACTGTTCTAGCCATGGTCTGTGATGGACTGATTCTACTCGCTTGTTTGGTTTCTCGGATGCTGCAGAACCACCACCAAGAGTAGACTCTGCTGGAAACTTCCGCTTCCCTGT
283	AMP0000483	39.45	R4	D	AAACCGTTGCGATTAAGAAAGTTTTGCAAGACCGGAGGTACAAGAACCGTGAGCTTCAGACCATGAGGCTGCTTGACCACCCCA
284	AMP0014410	41.08	R4	Co-d	CCACCGGTATTTCGATACAGTGTTCTCAAGCACTACGTCCCAGAGTTATCAGACGAGAATTTTTTAATCGTCCTCCAACGATA
285	AMP0000804	41.88	R4	D	AAAGGAAGACATTAGATCACAGCACTCGGATCACTACAGATGAATGCACTGTTGGTGGAATTTGAATGCATGATATTCAAATAAAGCTTAACCTCGTTGATAAAAGAATCAGCTCCAAGTTGAGTTTTATCAAATCGCACTTTGACG
286	AMP0017762	43.44	R4	D	GATGTGTATACGTGTACTCAGGTTTCTGAGTGTGGTGTCTGATGGTGAGGAAGACAGTCAACGTTTTTAACATCTTCTCATCATTGTATAAATCTCTCTCCGAGCGATTACTGGAATCAAAAGAAGGAGGAGGTAAAGATCTAACGA
287	AMP0002761	48.22	R4	Co-d	AAGAGAGGAATCAGAGGCGAAACCTTGACCAAGTTTTTGTGCTGGACTTTAGACAACATAGCGATCTCTCTTGCAAAC
288	AMP0005393	49	R4	Co-d	ACCACGACTCGAGCTGGGGTCACAGCGGATTGTGAGCGTTTCGAGTTCCGATTCGTTTTGAGCTCCGACGCGTTTCGAGCTCCCGGAGCCGC
289	AMP0020575	49.79	R4	Co-d	TTGCAAAGTGGTCTTGAAGATGTATTGTTAACCATCAATTCAAGGTCGCCGTCGATCTTTCCTCCTGTTTTGGCGTACCTTATATCCCCAAGCACACAGAAAACATGTAGAGTGACTCCACAATCATAACAGGTGTAGAACCAAGTC
290	AMP0002555	52.16	R4	Co-d	AAGAACAAATGCTGTTTCGACTCCTCCGAGGTGTTACATAACACACAAGTCGCAGGGACTTGCATTCCCCAAGCTCTC
291	AMP0004656	61.12	R4	Co-d	ACAAGAAGCAGTGATCGAGAGAGCCAACCAACCGTCAAACAACACTATTCATCCGGCTACTATTTATCACGGTATTGTTCATCCAACGTCGATCGATACTGTTCGCGTGATGTCGATCGACAGTGTTCACGTGACGTCGATCAACAT
292	AMP0000667	61.92	R4	Co-d	AAAGAGAACAGCAACGGAGAGAAGAAACGACGACGTGTCGTTATATTACAGCACACCGTCAGAATTCTCTTGCAGGAAACATCCATCTGTTTCCCCTGTCGGAATCTGCCC
293	AMP0005403	63.52	R4	Co-d	ACCACTATATCCAATAGGGTTAACAATGTGAACCCTATCATACCCCCACCAAACTTGCAAATCTACTACTACATTCCGATATTTTTTAGTTTCCATCAAAAACAAAATCTCCGGGAAATGGTATTGACGCATCTC
294	AMP0000287	67.5	R4	Co-d	AAACAACAGGGTCTTCTAATGGCAGCCATGAACTCGAGTTCTCGCCGTCTTTCTCTCGATTCCGTTTCCGGAGTCTCATCTTTTTGGTCGACCTTAAAGTCTCTGCGCACGT
295	AMP0006060	68.3	R4	Co-d	ACGCCTGCGGTGCACGAGGAGGAGAGCCAGGCTCCGTCAGTGTTGCACAAGAAGGTCATCGGTGGAAGATCGGGGGTCGATGGGATCGTAGTGAGCTGGTGATTCGGGGGATCGATGGGAGGTTGGGCTCGCTCCCATTCAT
296	AMP0016874	69.9	R4	Co-d	GACACTAAAACAAATGCCAGGAAATAATGAATGAAGAAGAAGGAAGATGTGGAAGGAGTATAACTTACCAGAAAACATAAATGGAAGTTTCTGGGCATTTACAAAGAGTAACAGACAGTTCCCCAACAAAATCTTTGTTCCCTTCCT
297	AMP0002336	72.28	R4	Co-d	AACGGACAAGAGAAAATCACCAAAGGAACCATCAAGAGGTTGAAGCCGCTTCATATGACGAGAGGAACAAGACAAAGGCTGTAGCTTCAAGGGAGGAGAACTTCTTCTTCTCCATACATAGCTCAGATGAACAAGGAGAAAAAGATT
298	AMP0001281	73.07	R4	Co-d	AACAGAACTCCGTGGTTGAACGCAAGCACCAACACATTCTAAATGTTGCAAGGGCTTTGCTGTTTCAATCTCATGTTCCTTTGTCTTTGTGGGGAGATTGTGTGCTCA
299	AMP0002790	76.26	R4	Co-d	AAGAGCAGAAGAACGAAAGGGGAAAGACTTGCCTACGGAATACTTCTGCAAGAGTTTTTATTCACCTGAGAGAGGAGGTTTCTTTAGTCTTCCACTCAGTGATATGGGCTGTG
300	AMP0008050	79.34	R4	Co-d	AGAGCATACAACCAGAAAGTGGATGTGTATAGTTTTGGGATTGTGCTGTGGGAGTTAATCACAGGACAGCTACCGTTCCAGAACATGACAGCAGTACAGGCTGCGTTTGCAGTTGTGAACCGAGGATTCCGTCCAACGGTCCCAAAC
301	AMP0008760	80.11	R4	Co-d	AGCATGTTCATCAACCGTGGATCAGATTCTGGAATCTCTACTTTCACTGAGCATTGGATAGAAGATGGAAGCCCCTCCT
302	AMP0000644	80.89	R4	Co-d	AAAGACAAGGAGGCGCGAGGATGTAAAGGAACAACCATTGTTCATAGCGAACATAACCCAAAGCGAGACGTGTTCTTCTGAGTTCCCTTATGCATTGCCATACCATCTTGTATTAGAGAATGGAGAGGAGAGGAAGCTTGATTCAAC
303	AMP0004110	82.44	R4	Co-d	AATCCGGATTAGCTTATGAACTATGGTTACTGAAACCCCTTAATTCCATTCACACTCATTCCGTTTCTAGTTAGAATAACATTAGTTATCAATGATACTTTAT
304	AMP0004152	83.96	R4	Co-d	AATCGGAGGATCAAGGGATAGAGAAAGAGGGAGTCGAAGAGGGGGCACCTGGCTCAGGAGGGATCGGGACGTGAGTACGCTGAGTTGGAGAAGACGACGCCATTTCGATCACAGCAGCAGCAGCAGCATCGTTGCGACTCACT
305	AMP0018037	84.73	R4	Co-d	GCCAATTAGCAAAATCAGTATCATTCATGCAGCAGAGACACCTACAGTACAAAGAGCCACGAACTGCCAGATGCCATAATGA
306	AMP0013946	86.26	R4	Co-d	CATCAGTATGTGTTGTTGTTGTCTGTAGGCATTCATCGTGAGAGAGCATGGAGACAGTTCGGTGGCGTTGTGGTCGAGTATAAGTGTTGGGGGCA
307	AMP0000618	87.03	R4	Co-d	AAAGAAGATCTTTCGTGGCCGCTAAAGAATAGATGTGACCTTCCTCGCGGACAAGCGAGCCAATAAGACCATTCTGAGGTAGATTTTCATCGACGTTGTTAGACCATTGGGTTTGAGTAAATGGAGTTGCTTGGTTCCAGGGAGACA
308	AMP0017340	88.18	R4	Co-d	GAGCCACAAGAAGCCTAGAGCGTCGATAGAGGAAAAGACCAAACTACCCCTGATGTTGACCAAGTCTAGTGGGTTAGTGGAAGGGCAAAAAGGTAATTTCAGAGTTTTTGGTTCAGCACTAGCTTCGCAGTCAAGTAACATCATCAT
309	AMP0017988	89.71	R4	Co-d	GCATACGAGACTTCAAGCTTGGTATCTAAAGCATCTCACACAGGGTGGCAAAGAGGTGTTACTCAAATCGACTGCTGGTGGTATCCCTGTGTATCCCATGTCGGTTTTCAGACTGCCCAAGTCTCTCATCTCGAACCTTACTCGCGA
310	AMP0002641	91.23	R4	Co-d	AAGAAGCGAGATCATGGACCAATGCAAAGCGTCCAGAAGAAAATGCAAGCTTCTCGAATGCGTCTCGGGCTCTCAAAAATGCTACAAACCCGACCAGATCATGAAGTTCTTCCTGAGCTCAAC
311	AMP0004334	92	R4	Co-d	AATGGAGAACAGCAAGGAGAGAATGGCGCCTGCTCAAGGCGTCAGCCACACGGTTTGAAGTTC
312	AMP0014427	92.73	R4	Co-d	CCACTAGTTCCTGCACAAGAACAATGTTCCATTCCTTCCGTTCAAAGTCAATAAGATGGTGAACCATTAGACCAGTTTCAGTGTTTCCATCTCGTGGGATCGCTGGCCGAGGTGGGTTCGTGGGTAGCCACACATCTTTCCAAACAT
313	AMP0000655	94.25	R4	Co-d	AAAGACAGAAAGCTGCTGCTGCGAAACTTGAACTTGCGTCACTCTGTGGAGGCGACAGCGATCACCTAGCGGTTGTTGCTGCCTTCGACTGCTGGAAAAACGCGAAAGAAAGAGGTCTTGCGGCTGAGTTCTGCTCTCAGTACTTTG
314	AMP0000654	94.25	R4	Co-d	AAAGACAGAAAGCCGCTGCTGCGAAACTTGAACTTGCGTCACTCTGTGGAGGCGACAGCGATCACCTAGCGGTTGTTGCTGCCTTTGACTGCTGGAAAAACGCGAAAGAAAGAGGTCTTGCTGCTGAGTTCTGCTCTCAGTACTTTG
315	AMP0007314	98.63	R4	Co-d	AGAAACATGCAAATATATATATACTGATAATAGAGAAACAGAAAAGCTGTTCGTTATGGATATGGATAGTGTCTCATAGTGGTATTTGTTG
316	AMP0003897	99.4	R4	Co-d	AAGTTGTAGCTGAAAAGGACAATACATCTCAAACTTTTGGTTTTGATGATGAAAACTTGGAGAAAGTGACTCGTCGAAAATGTGTTAGTGGTAAAATTTATCCAATTATGAACTGGTGGTAGGTATGTAGCTAGATACAGTTGGAAA
317	AMP0017013	102.47	R4	Co-d	GACCTATAGCCATGAGAGCTAGAGTTATGGCCATGAAAGCCGGTCTTGGCCAGCCATGACTATGTAAATAGGCGTCTGATATGTAACCTGATCCAAACCGGCCTAGGAAGTTCCATATGCTCCAAAGAGACACTAGAGAATTGAGTT
318	AMP0013900	104.05	R4	Co-d	CATATCCAGCTCTAATCCCTCTTCCGTATATGTAGTTCACCTTTTTCTGAAA
319	AMP0001279	105.56	R4	Co-d	AACAGAACCAACAACATCGATACCATCACCACCAATGTCACAATTTACATTATTCGTATAGAGTGGAGGATCAAATAACAAAAACCAAGAAAGACAAATACGAACGAAGTTCAAAAGGGAAAAGAGATGTTTAGCAAAAAACTGTTT
320	AMP0010941	110.18	R4	Co-d	ATATAAAAAGACTCACAAACTTCGAGATCGCTGCTGCAGAACTCATCGTTTCGGCCGAGACAGGAAAAAAGACCGGAACTCCACTGGTTTCTCCCGATCGGCTCGCCGATCACGCTCCCGTGGCTCACCGGCAATCCATCCGCCGTC
321	AMP0005525	110.95	R4	Co-d	ACCCATAACGATCCGGTCGCTGCAAAGAGTAACCAGATGAGCTTCAAACCGAAGACAATATTAGAAGCTTCTAATCTGCGCAGACCGAGACCACTCGCGGATTTGGGGGTGCAAACGGACTCCCACGAAACCTTTGCTCCTC
322	AMP0010948	110.95	R4	Co-d	ATATAATAAGACTCACAAACTTCGAGATCGCTGCTGCAGAACTCATCGTTTCGGCCGAGACAGGAAAAAAGACCGGAACTCCACTGGTTTCTCCCGATCGGCTCGCCGATCACGCTCCCGTGGCTCACCGGCAATCCATCCGCCGTC
323	AMP0000155	113.31	R4	Co-d	AAAACGTGTGACCATCTAACGGCTGTGCTAGGGGAACACGGCGTGAGCTGCGAGATCGAGCTAGCTGGACCCGAGCTGGAGAGTCTCCAACGGTTCTCTTCGCTTCCACCCGAAGCTGCCGATGAGCTATTCGGCTCGGATGTTAGT
324	AMP0015596	114.06	R4	Co-d	CGGTGTGAGACAAATGCGAACCGGTTGGGCAGACGGACCCGAATTTGTGACTCAATGTCCAATCAGACCGGGATCAAGTTACACGTACCGGTTTACTATTCAAGGACAAGAAGGTACACTTTGGTGGCATGCTCATAGTTCGTGGCT
325	AMP0020328	114.87	R4	Co-d	TCCCACGTCCAAGTAAGACGCCAAACCACAACCATAGCTAAACCTCACGCATTCCTCCACAATGGCCACCA
326	AMP0004285	116.49	R4	Co-d	AATGCCACAACCTTGATAGCATCACTGGTGATCTTCTCGCAGAAATCAGGTCCAAGCTGGAGACTCTCGAGCATTTCGTGGCGCGCGGCGATCACCGCCAATGTAGCGTCTGTGATCATCCTGCAGTAGTCT
327	AMP0007275	117.26	R4	Co-d	ACTTGTGCTTTAGTATATAGGGATAACGGGTTTTTTTGAGAAATAATAATAATGGGTGTTTCTCCTAAAATATTATGGGTGAAAAACTCTTGCAATAACACTCTCCCCT
328	AMP0003526	118.79	R4	Co-d	AAGGTCCGTTAAAGAGAGAAGCTTCAACAACCCAAGCGTTAACAGAGTTTCCAAATTTAGAAACTAAAATCTCAGCAACTATCTGCAAATCATAAAGCCTCTCTATCACATGGTTCCCAGTATCTCGA
329	AMP0011147	121.07	R4	Co-d	ATCATTCAGAAGTTGGCAAATGGAGAACAAGAGAAGCTGGGGTTTTCAGTAGTTCATGGGAAGTTATTCTATAAGCAGAAGATGGTGATTCCTTCGTCATCAGTTCAAATTCCTGTGATCTTGCAAGAGTATCATGATTCAGTCATG
330	AMP0005205	122.62	R4	Co-d	ACATGAAGCAGCCTGCGGGTTTCGTTGATCAGAGCAAGCCCAATCATGTGTGGCGTCTCAACAAGGCTATCTACGGGCTCAAGCAGTCTCCTCG
331	AMP0003075	123.39	R4	Co-d	AAGCACTACGGCCATCGACCACATAATTCTTATTTTCACACTCTCTTTTGGCACAAGATTGAAGCATCGAGGCTCGCAGCCTCTGGTTGGATACCACTCACAAATTCTTTGAACTCAAACCCTAGACGCTTGCTACGCGCTCGAAAT
332	AMP0010586	126.61	R4	Co-d	AGTTTCGTAACTTTGGTGGGCCAAATGATTGTGGAACTGTGCAGGAAGATGAAGTAGTTGTTA
333	AMP0012718	127.75	R4	Co-d	CAACCGGTTTTAGCGGTCAATATAGAAGTGGAGCAACTGATTATATCCATCCTCGATGATCCTAGCGTGAGTAGAGTTATGAGAGAAGCTGGTTTCTCGAGTCCTCAAGTGAAAGGCAAAGTCGAGC
334	AMP0002397	129.36	R4	Co-d	AACTAAAAGATATAACTATAAACTTACTAGAAGGATTACCAAACATCACCAGGAATTCGCCGAAGACTCATCTAGAAACCTTGCCAAAAACTTGTCTAGAAACTCATCGGACACACCAAATCTCGTCCAATGGACTCATTTATTGTG
335	AMP0000242	129.36	R4	Co-d	AAAATCCACTCCAAAAGCAGCTTCTCCGATGATATCTGTGGTTAGCTTGAGGAAGAGATCGGAGATAACGACATCTTCTGGTACTTCAGTATCAAGATTATGAGTAGCACAAGTGATGAAATTTTGCATTGTTGGGATAAGACTTGT
336	AMP0000725	131.68	R4	Co-d	AAAGATGATCTTGGTGGCAAACGAGATTAAGCTAATAGAAAGATCACTAGATTGTTAAAAAAACTTCAAATTCTGAGGATGTTCAGACTGGAAGTTTGACATTATGCTCATACTTTGGTTGTGTATTATGTA
337	AMP0009271	132.44	R4	Co-d	AGGAAAGGAGAGACAAATACTCGATGAATCGGAAACTCAATCTGAGATCGGATTCGTTGACCTGTTTGAAATGCTCGAACCTTACCATTGTGAACGAGCGGAGGATC
338	AMP0003317	0	R5	D	AAGGAACCTCCCAAAAAGCGAGCCAGATCCAAAGACAATTTTCGCTGCAAAACCAAGTTGATATGTGATAGTTGCCTCTTTTAAACAATCAATAAACAACAAGACAGCCACACCAAACCTATCCACTGAGCCCATTGTGCAATCAAC
339	AMP0020289	1.37	R5	Co-d	TCACCTCGTTGTCGTCGTCGTCGACGTCATCTTCAGATCTCTTTTCCCAACGCATACGCTCCGATGATTCGATCAA
340	AMP0012564	2.05	R5	D	CAAAGACAATTTTCGCTGCAAAACCAAGTTGATATGTGATAGTTGCCTCTTTTAAACAATCAATAAACAACAAGACAGCCACACCAAACCTATCCACTGAGCCCATTGTGCAATCAACTGAGAAAAGATTAGCGTCCAGTGAAC
341	AMP0004265	2.05	R5	Co-d	AATGCAATGGGCAGCGTAAGCGTGATACATCTCATTAGACTCCAATCTCTCAACTTCATGAGAGTGAATATAACAGACATACTACTTCCGTTTTTTTTTTCAGGTACATCTTAACTACTGGAGCAATAACTGCTCTGTGCGCTAGTT
342	AMP0003308	2.72	R5	D	AAGGAAACAGAAGGCCTCGGCCCAAGTTTGACTCTATCGTTAGCCCTCTCCTCTAACCTCCTGATCCTCTGCGGCAAGGTGCACAGATACTCCTGTGCTCTCCTTCCTTCTCCGGACAAACCCACTCCTAAGCTCTCCACCATCCAC
343	AMP0018343	4.15	R5	Co-d	GCGATGAGGGATGTGTTTGGTGAGTTACATACTTACATTGTAAAGTTTGTTGCTTTTCCTTTTAGACACACTCGAGAGTTTGTTTGTTTGTTTGTGCATTACATTGTAAAGGTTGTTGCTTTGATTTGTGCAGAAGAGTAAGTTTAC
344	AMP0000249	4.81	R5	Co-d	AAAATGAGAGTTACCAAGTGAAAAAGCTAAGGGAGATGCAGAGTTGCTCTGTTTATCCACACCAT
345	AMP0019141	5.19	R5	Co-d	GGAGTTTTGATGAATGTTGGGTATTTTAAAGTTGATAATAATATTTCGTTTTATTCAGTTTGGGATTTGATTTGCTTTGTATGCGTACTGTTGGTTCAGGAAAGAGTGCTTCTCCAATATGGGACAGGTTGGTTTTTAATAAGATAA
346	AMP0000539	5.85	R5	Co-d	AAACGTGACTTAACCCAACCGACCCAATCACTGAGACTTTCCTGGTTATCAGCAGAGAGGTGTATCTTGACGAACCAAGCGTACGTGGTTGCATAAGGGTAAGGCTCAAACAAGCTCGTCCAGTTAAAGCTAGGCTTCAAGTAATCC
347	AMP0005823	7.25	R5	Co-d	ACGACACGACGACTAGAAAAGAAAAAGAGAGAGAGAGAGAGACGAGAAAGAGCTTCGCGTTTCCTGAAATGGAGCTTTCCCCGGCGAAAGCCAGTAGCTACGACGACGAAGAGAGTTTCTCAGCAGCAGAAGAAGAAGACGAAGAAG
348	AMP0017817	9.34	R5	Co-d	GCAAACCCGGCAGGAACAGACGACGAGATGTATGGTGAAGATAGTGAAGGCAACTTCTATAATTGGTATGTCGTCGAACCAGCTATTAACCGGAAATCCACTGATTTCATCAGAAGGTTCCACGAGACTCGTGACTGAATCCACCAT
349	AMP0010108	10.04	R5	Co-d	AGTACAATGAGTTTTATAGAAACACTTTCAACGAGTATTTGGACCCGTTGGCATCATCTCACTTCACTACAGAGGTACGATTGAGATTAAACGTCTGTTAAAGTAATGTATCTTTATTAAACAGCCAATTGTATCTGTTGAGAAGCA
350	AMP0008046	12.88	R5	Co-d	AGAGCAGAGAAGGCAGCCGAACCAATCCATATGTTCACGAACCTATCAGCATCTGCGTGCGGCA
351	AMP0006408	13.58	R5	Co-d	ACGTGGCTCCTACTCCACACGTGGTAGAGGTTTCCATCAGCATGTCAGCTCTC
352	AMP0015152	14.28	R5	Co-d	CGCCAAAACATTGGTCTCAAACAGAACCGTCGAAGCCAAACCCGATCCGA
353	AMP0012348	16.41	R5	Co-d	ATTCTTAAGTAAGTTTTGGAGAGAGTGCTTTCGGTTAGCTGGAACGACTTTGAAGTTCAGCACAGCCTATCACCCTCAAAGTGATGGACAAACCGAAGTGCTTAA
354	AMP0010683	21.28	R5	Co-d	ATAAGAAGTGAAGGTTATGAGTGGAGCTTACGCGACAGAGAAGAATGAGTAACCATCCAAATTGAAGGATTGCATGCTCTTCTCATGGTTCTCGAAGACGATTTCCACAAAGGTACGGAAAGTGATGTTCAAAACATTGGGCTCGAC
355	AMP0007592	21.28	R5	Co-d	AGAATGAGTAACCATCCAAATTGAAGGATTGCATGCTCTTCTCATGGTTCTCGAAGACGATTTCCACAAAGGTACGGAAAGTGATGTTCAAAACATTGGGCTCGACGGTCAGTGTTGTGATCTTGG
356	AMP0008721	21.66	R5	Co-d	AGCAGTGGAGACTATAGACGAGTTTTTGGAACGAGTTAGTCAACTTGAGACTATAAATCCAGCAAAAGGTCAACAATGCAAAAGTGGCCGTACTTCTCGAGAAAAGGTGGGTGATAATAGAGTACGGGATGGTGCACCAAAAAATAG
357	AMP0013486	22.42	R5	Co-d	CAGAGACTGAAGAGACTAGAAACCCTAGAAGAAACAGAGCTGAAGCTGCCGCCGCTATAGCCACATTCTTCATGGCTC
358	AMP0007171	23.1	R5	Co-d	ACTGGACTCCATTTGGTTCCCTGCAGAGCTTCCTTGCTAATGACTCAAACTTCACACTAGGAATACAAGCTGACG
359	AMP0009240	24.51	R5	Co-d	AGCTTCGGAGGTCCCTTTACCTCGAAGGTGAGTGCTTAGCTACCGGTCCTTGCGTGTGTAGGGGTCTGTAGTATTCTCTCCCGGAGACGAGAAAGGTTGTGGCTTGGATGTGCCGTCTATGGCTCTCCGGTGCAGCTC
360	AMP0004045	25.94	R5	Co-d	AATCAGAAGATGAGAATCCGGCTGAAAAAGAAACGGGTGAAGAAGATAATCCGACTGTGAATCCTCTTGACAATGAAGCTGGCAGTAACGAAAATTTGAATGATAATGACGAAGCTGGTGATGAAGTTGTCGTTGATGTAATAGATG
361	AMP0020168	26.65	R5	Co-d	TAGACAAGATCATTACAAACACCATCGCTTGACTTTGCTACTTGTATTCAAACGCTGACCTGGCAAGATCATATGATTCTCACTACACCCTTTTTTTTACCACGTGTGTCTTCCCCTCTATTTAAACAAGTACTACACGATCACATA
362	AMP0004040	30.13	R5	Co-d	AATCACCGCATTATAATCATATACACTTGATATAAGCCCGTCAACGCCCATTTGTTTCCGATACCGTTCACTTTCAGAGAACCTACGAGCATTCAACAGAGCTTGAACTACCACGCTAGATAACCGTTGA
363	AMP0009300	36.32	R5	Co-d	AGGAACATTAAACGCAACCTCCTCGATGGTCCAGCTCTCTTCCATCTTAGTCCTCGTGTGGCTCATCGCCTCTTCCCCAAACCTAAAAAGCGTCACAACCGAGTGTCCCGAGTGAGCGATCATGATCCCTTC
364	AMP0007132	37.84	R5	Co-d	ACTGAGGCTGGAACCCGTGGTTCTCTATCAGCCATTTCTCCATCCTACGCACAGCCTCCGACCCATCAAACTCCTCACCTCTTAAGACAGGACCTGGTGCGTAGTAGACTCCAACGTCAGTGTACATCTGAGCATCATCTGTGTCTC
365	AMP0007931	47.76	R5	Co-d	AGAGAGTTTGAATACATGGCTAGAATCAGACCACACTGCCTTATGTATTTGTCCACTACCTTGTCCAAATACATAGTCAGCTGTGTCTCTTACTTTCCATCACTCGCC
366	AMP0017134	48.52	R5	Co-d	GACTGCAGACTGCCGCCATCTCTTCATGGACGAGAAGCACTTGATGAACGC
367	AMP0007491	51.59	R5	Co-d	AGAAGGAATCCACCAACTCTTGGCTTCGGATCAAGGAACACCACATCTTCGATACGCATCGGACCTTCATAACCGACTTGGCAGGCACTCTACTCATTACAGCCATCTTAAGATCATAATGCAGCGAATCTAACTTACTTGCCCTTG
368	AMP0012985	53.01	R5	Co-d	CAAGTCGAGATGGGTGGCTTGCGGGTTCAGTCAATAGTACGGTGTCGATTACTCAGAAACATTCAGCCCGGTGGTGAAGTCCTTAACCATTCGTCTTGTCTTACATGTTGCGGTTTCTCAGTCATGGACAATCAAACAACTTGACGT
369	AMP0001331	55.15	R5	Co-d	AACAGGTGGGTGACCCTGATGATGTTGGACCGGAATATAGGGGGGAGGGGGATACTGATGATGAAGGCGACGGCTCGGGTGAACGAGACGATGGGCGCAGGGTGAGTGATGATGATTTTATGGAAGAAGATGGGGGCAACGATGGGA
370	AMP0013609	55.53	R5	Co-d	CAGCCCCCGCCGCTCCGACGGAAACGTGGTCGGAAAATTCGTAAACCTCAACTTCAAAACTTACTTCACTTTCCTTAATTGGATGCCTCAGGCCATGAAAATGAGTGAGTCCGAGATTATCCGTC
371	AMP0002652	57.44	R5	Co-d	AAGAAGTCTTATACCAGTGGGCAGACTGGTTACAGAACTCCTCTGTCTCTCATCTCGGATTTGATAACGAGATTGTTCTTGGTCCTTACGGCGTTACATGTTCTTCTAGAGATAAAC
372	AMP0000290	59.36	R5	Co-d	AAACAACGCTTGTGGAGCTTCTCGAACTCAAACTTGATCGTCACAGTCCCACCTTTGACTGTAAGTTTCCGATAAGCCTTAGCGGGGTTGTTTGTGTCTAAAAGGATCAGAGCCCTAACATAATCCTTTGTGTGAGATACTTTTGGG
373	AMP0000590	61.67	R5	Co-d	AAACTTGGATTTATCCAGGTTTGAAAGACTCTATTTCTTTTTTTCAAAAAAATTGACATATTAACTTATTATGGTTTGTTGTATTTGTTTTTGCAGTAAACGTTCCTCTGAGAGATTACCAGTTTGCTATAACAAAGACTGCTTTGT
374	AMP0004368	62.39	R5	Co-d	AATGTACCGGACAATGTTGCTGTTCTTGTTTATGCAAACAAGCATGAGGTTCCTGGTGCCATGTCTGCTTCTGGGATCAGTAATGTACTTGATCTCACTTCTCTTCGTCAGAGAAATTGGCAAAGAAACTGGTAAGAAGATATATAC
375	AMP0011471	63.82	R5	Co-d	ATGAAACTCAGATGTCACCGAGTCTCACACGAAGAGGAGACGAACTTCATTTCTCGATTAAGCAAAATTAGGATTAGAGGCGCACTTCATCTACTCGGGCCGGAATCATCGTATAGATAAAAAGCCCAACACACGTTAAACGATTAA
376	AMP0008417	65.27	R5	Co-d	AGATCTTGAAAACTGTTGCCTTATCCTCCAAGTCTACCGGGAGATCGTACT
377	AMP0000775	66.66	R5	Co-d	AAAGCCCAACTTTCCAAGAGATTCTCTTCAGAGGTGTTCAGATCAACTCACCGATTAGCCCTGATCCTATCACACCACCCCAGCCAAAGTATGACTCCTCGGCGGGCCCAGCTCCACGTAGAGCTTGCCTATTC
378	AMP0002191	68.73	R5	Co-d	AACCTATGTGAGTAATAGGAAGAAACTCACCATTACCGACAATAACAGAATCATCACCATGATACCGCTGTGCTGACTGCAGATGAGCAGAGGAGTTGGAGATATGGGCAGTAGCACCGGAATCAGCGTACCA
379	AMP0001150	69.41	R5	Co-d	AACAACATTCTTCGTGAATTGAAGTTCGATTGGAAAAGAGTTTAAACAGACTGTACCTTTTAACGACACAAAAATGAACAACAAATAAACAAATGTTATAACGAC
380	AMP0000664	70.77	R5	Co-d	AAAGACTGACCAGCCGGTGATGATGAATTGCAGACTGGTCGCAGAGGAGGAGCTCGGAAACGGATAGATGGGACATCAGCTCACCGT
381	AMP0007226	72.14	R5	Co-d	ACTTCAAAGGGTACGCGCATGTGGATTTCAAGGATAGTGTCTCTGTGGCAATGGCGCTTAAGCTGGATCAGCAGGTTATCTGCGGAAGACCTGTCAAGATTTGCTGTGCTCTTAAAGAGAGACCAGTGGGGGATCATGGTACTATTC
382	AMP0017890	75.62	R5	Co-d	GCACAGGTTTCATGTCTATCAACAGATTGAGAAAGAAATTCTTTCTCTTAGAAGGCAGGGGCTTAATCAACAGGAAGATGTTTGTTTGTGAAAAAGAGATAATGGAGATTTCAAGCCAGATTTTTCCACTTCAAAGACATGGAACAT
383	AMP0014846	76.99	R5	Co-d	CCTGGGATGGGGGTTGCAAACTTCGCCTCTCTGTCTGCTGTGTAACGTTGCGTCTGAAAGCCGGGACCACTTGTTCTTCGATTGCCCCTTCGCTTGGGGAATCTGGAGTTCTCTCGCTGC
384	AMP0012935	78.37	R5	Co-d	CAAGCAGAGAACAGCCACGCAACGTTCTCGTACAATACAGTGGTTTTAAGCGGTCGTGTTGAGGAAGGGAAGATGCATTTGTTTGTTGCGGGAACTGGATCGTTTGAGTCTCGGTGCGAGGGAGTAGCGGAGCTTGAGCTGATACCT
385	AMP0013471	79.77	R5	Co-d	CAGACTACGGAACTAAAGAGATTTACAATGACGTTGTCTTGTGTGCTCGGATGAGCAACCACAGCAACTTTCTCAAGTTATTAGG
386	AMP0004236	87.39	R5	Co-d	AATGAGAAGTGTGGGATAGATTGGAGATGAGATGAAAGGCATAGAAGCGAGAGGGCCATA
387	AMP0015097	88.06	R5	Co-d	CGATGTTCTTTGCGATATAGCGATGGTCTTTTAGAGCACTTCTCGAACTCTAACTCACGGAGGATCGAGTTAAGTTTCTCATTCCATGTCCTCGGGGCTTGCTTCAAACCGTAATGTGCCTTATGTAGTATGTAAACCTTATCTTCA
388	AMP0016162	88.73	R5	Co-d	CTTGGGGATGCATCATGTTTTATCAGGGTGCGATAGCTTGAGGAAGCTAGAGATAAGGGACTGCCCTTTTGGAGACAAGGCGCTTTTGGCAAATGCTTCGAAGCTGGAGACAATGCGATCTCTTTGGATGTCTTCCTGTTCCGTGAG
389	AMP0000502	90.73	R5	Co-d	AAACGAGAATGTATCAACCTATACGAACAAATGTTTTCTGAAATCTCCGTTAACTATTTTCTAACTATTACGTTTCTCGCCATTTTATTTCTTAAAATGGTAAGAAATAGTGAGATAATATGTTATACTTACTTGAACATTGGCTCC
390	AMP0019171	92.69	R5	Co-d	GGCAAGCGAATCATGGTAAAGGCCAACCACTTCTTTGCCGAGTTGCCTGATAAAGATTTGCACCAGTATGACGTAAGTTTTCACATGCTTGTCCCCTTGCTATTTTTCTTTAGCTACAGTGCATCTA
391	AMP0012011	96.02	R5	Co-d	ATGGATCTCCTCTTCTAAGGTTGAGCACATCAGGTGATGAAGAAGAAGAGTTCTGAAACTGTTTCTTCTTCAGAGTCGAGTTTGTTGTGTTCGTCACACTGTTCTCAATATCCATCACACGAGCCCTGTACACCTTAACAGTCTTGG
392	AMP0008193	97.44	R5	Co-d	AGAGGTTATCACAAAATAACTCAGGTGTGTCAGGAAGCGAGATACCCATTTCACCAAGCAATGAAGCTATCCACTTGAGTTCAGTAGCGGTGAGAGACAGAGTTCTGTACTCTGCTTCAGTGGAGGATCGTGACACCGTTGGATGTC
393	AMP0006386	98.15	R5	Co-d	ACGTCGCTGGGGTATGGATGTCCCTCTCGATCTGTGTACTCTGTTCTACCAGCAGTGAAACACATCACCATCTCTCCTTTGAGTGTGAATATTCTTCTACTCTATGGCAAGCTTTCGCTTCTCAAATCTGGCCCAATCCGCCTAATG
394	AMP0000182	100.29	R5	Co-d	AAAACTTGCAACTTGACTAAAAAAATGTTCAGATCAATGCCAAAACTTGCAACTTCACACACACACCACCTCCTGATTCTTCACCAGTAGATTGCGTTGAAGATGAATCTTGATCTTGCAGCTGCAAACCCGAACGTTTCATCGAGC
395	AMP0012293	101.71	R5	Co-d	ATTATTTCTCAAAAGAACAACAGTAAACACTTCCAACACGGAAACATAAAAACACAGGATTCAAAGATGTTCAAAATGCAGTTTTTGCATTTATTCAACACCAAAAATCTGTCTAAGCTTAAGCACTTGCTGATAAACTTTCTCAGA
396	AMP0011896	102.42	R5	Co-d	ATGCGCCACTCCCGTCGCAGGTAACCAGTCACCGCCATGCAAAAGCGTAGCCACCGTAAACTTAGCTGCCTCATCCGCGGTCATAACCGCTTTATAACCAGCCCATTTAACTCTCATTGTCACATCCGAACCAGGACCCGTATTCTT
397	AMP0009591	103.83	R5	Co-d	AGGCAGAACATGACTCAGGAACGCATATTGGACTACATCAACGATGTAAAGCTTCAATTACATCACCTTTTGATACATTCTGTTAAACCTTTCTTGTTCTGATGTTGTTTTATTTGCTAATGTTGTTGGTTTCCTGGACAGCTATGC
398	AMP0017900	105.22	R5	Co-d	GCACCACTACATGAGAGAGCTACGCATGAGAAGGAAGACCATGGAAGTTGTAAAGAAGGAAGGATCGGTTTTGGAAGGTGAGAAAGCCAGAGCTTCAGATGAAGTCAAAAGCTTGAAACAAGAAATCACATCTCTTCGGGAAAGACA
399	AMP0017468	106.59	R5	Co-d	GAGGGACGAGCCTAGCAAGACCGACGTCAGCGACCTTGCTGACCATATGCTGGTCGAGTAATATGTTAGCTGGTTTAAGGTCACGGTGCACGACCGGCTCTGGTTTCATCTGGTGAAGGAAGTTGAGACTAGTGGCGATTTCGGATG
400	AMP0015380	108.66	R5	Co-d	CGGATTATCATCTACGAGTTCTGCGAATCTGAAGATTGTGTGTATAAAGTAAACGCACTAGTTTGAAACAATGAATGAATCATGGAAGTAGACACTAAAGGATGGATTACTCGAGGAAGAGAGGGTAATGAAGTTTGGGATCGGAAG
401	AMP0009396	109.93	R5	Co-d	AGGACTGAAACAGAAGTTGCTCTTATGCAATAATACACTGAAGAAGAAAACAGGGGAAGGGAGTAGTAGCTCATTGGGGAAAAGAAGAGGAAGAGTGAAGCTAAAGAAGTTACCTTTGAGCATGTGTGCCTCTAAGGATCAAGAAAA
402	AMP0000582	110.31	R5	Co-d	AAACTGTATGTTCATTTTGTTTTCATCCATTTCTGTAATCAATTGTATTTTCAGTATCTTCTCTAGCCTGACCTGGTAACGTGAATGCTACATCATTTAGGTTTTGGAGAGTGGAGCTCTTGTTCTCAGTGACCGTGGTAT
403	AMP0004838	112.25	R5	D	ACACCAAACGAGCAAACGTACAGGAAAAGAGAACGTGATTGATGGACTCTCCATCATCCCCACATCGTTGACACATCTGATCACAGTGCATA
404	AMP0020061	113.57	R5	Co-d	TAACCATTACCATAGCAAATAAGAAAACTAAAAAAAAGCAAACATATGTTCAAGGTGAAAATAAAAGTAACCAAAGTTTAGCACTTGCTTTATTCAGTCCTATGGA
405	AMP0003447	114.88	R5	D	AAGGCGAACTCGAAATTACTATTATCATCGTCGTCGTTGTTGTTGTTGTCGTGGTGGGAGTCTGATCGTTGCTCTTGGTCTCTGAACTCCTCCACTACCCGAGCGGCGATTGAGGCGAGGTCTACGGCGGAGGAGAAACTACCGAAG
406	AMP0011840	115.56	R5	D	ATGCATATGTATACCTTCTTTCAAAAGAATCGACCAGGTAAGGTAACTTTGGCTGTA
407	AMP0008401	117.61	R5	D	AGATCGAGTTCTGGTTCGAATCCGCTGGAAACTATCCTCCTTCGCGTACGACACACGCAAACATTGTTTTTTTATTACAATGTTTATTTTTCTTGTCTGATTTTGTTTTTTCTCTCAGCTTTTAGCCCAAAGTGCAATTGGAAACTT
408	AMP0013295	119.57	R5	Co-d	CACGCCTTTCAAATTCACTCTCGGTCAAGGTCAGTGGATTCAATCTCTCCTTGATTATGATTGTTTAGCTTTAGTATCTATCATTAGCAACTCGTTAATCTAATTAGGTTAAATTTGGGAAGAGATCTGTCATCTGTGTGAATTAAG
409	AMP0010033	120.72	R5	Co-d	AGGTTCTTGTCTCACCACCATAGACACAACAACAATCAGCAGAACCAAACTCAAATCGGAGAAGGCTGTGGTGCTGTGGATCCTCAGCTTAACCATGTACCTACTACAGCCACGGGCGGGACTTGGATGTATTGGCCTAATGTCCCT
410	AMP0010746	124.6	R5	Co-d	ATACCAAGCCATCAATGTCAATAACATCATCTTTCAAAACACCCATCATTAAGCGGAAAAGGTCACCACCATCATTCGAAT
411	AMP0014002	125.24	R5	D	CATCGTGAGGCTGCTCGGTTTTTGCTCTAACCACAAGAGACGAATCTGCTTGTCTATGAGTACATGCCTAATGGTAGTCTCGGTGAGGTGTTGCATGGTAAGAAAGGAGGACACTTGCATTGGGACACACGTTACAAGATTGCTCTT
412	AMP0002579	126.6	R5	D	AAGAACGATAGTTTGGTGGGCTTGATGCCACGCTGTCATTATATGATGGGCCCCGTTGTTTGGGTTCTGTCTTTCACTTTACAGAGAATCCTTTCTTTCTTTCTTTCCTTTTTTTTCTTTTCTTAATGTGATGAAACTGAAGTTGGA
413	AMP0014303	127.24	R5	Co-d	CCAAACAACGGGGCCCATCATATAATGACAGCGTGGCATCAAGCCCACCAAACTATCGTTCTTGTCCGGTCTTCCTATTCCCATCTCTCTCTCTCTCTCCCC
414	AMP0003842	128	R5	Co-d	AAGTGGAATTGAATCGTGGGGGGTTTGGGAGAGAATTTGACTAACTGGTGAGACGATGACGAGGGTTCTGGAGAGCCTCGACCAGGAAAGGATCCACCTTAGCTTCCTTCTCGGTCATAGCGGCGGCGGCCATAGATAGCTTATCTA
415	AMP0010500	128.65	R5	D	AGTTAAGCCTAGCCAAGGGACCGTACATAACCCTAGCCGCTTCATCATAAGCACAAGCAGCTTCTTCAGCGGTAGGGAAAGTGCCAAGCCAAAGCCTACTTACTCTGTTAGGTTCCCGTATCTCAGCGACCCATTTACCCCAAACCC
416	AMP0010501	128.65	R5	Co-d	AGTTAAGCCTAGCCAAGGGACCGTACATAACCCTAGCCGCTTCATCATAGGCACAAGCAGCTTCTTCAGCGGTAGGGAAAGTGCCAAGCCAAAGCCTACTTACTCTGTTAGGTTCCCGTATCTCAGCGACCCATTTACCCCAAACCC
417	AMP0002505	131.76	R5	Co-d	AACTTCTGACAATGGAAGCAATCAGATTCTCAAACTTGTCAGCTCTTCTTCTTACACTTCTGCTACTA
418	AMP0009259	133.75	R5	D	AGCTTTCTTGATGACGAATCTGATCAAAGTGAAGTCGTTTTCGAACGGCCTTGTTGAATGTTGATCATGACTCGAGGAAATCGTCGAGTCTCGATTTCAACTTAGTCCAAGTCCAGACCATAGAAAAAGTTGCTCACTATCGAATCT
419	AMP0009254	134.41	R5	Co-d	AGCTTGTATCCAGTGCCCCAACTGCTATTTCCGCATTGACAACTCCAATGTGAGTGAAATCTCTCTCACACACACTTACACTTCCTTGTCTCCTCTCAAACAGCAGACCACTTCTGATGAATGATTTCTCGTTTTCAGGTGCCGGTT
420	AMP0001023	135.55	R5	Co-d	AAATCGGAACGGTGTTACTCTTTAGAGGGTAACTTAGATCAGTCATCATGTCTTTCCCGACAAAGCGGTAAAACGGGTGGATTATGAGGAGTATACCCTCGAGGATAACGAGTAGTACGAGTATGATCCAGTCATGCATGTGAATCC
421	AMP0009394	140.41	R5	D	AGGACGAGCCCACAACTTTCAGGAGGAGAAGGAGCTGCACGAGGGAGAGATCTTCATGGCGGAGGAAGCTTCAGATGCGGCCGTCATGGCGGAGGAAGCTTCAGATG
422	AMP0012756	0	R6	Co-d	CAACGGTCCAATGCCACCAGCGAAAGCCGGGCGTATCACAAACGCATACGTCTCTTCCTTCCCGTTCATCAGATCACCCTCTCACTCCCCTCAGTACGCTTCACCTGCAGCATCTTACCCATCCCCACCTA
423	AMP0016321	0.74	R6	D	GAACACCGTTCATCGGAGAGACATAGATGTGAGGAATCGCAACATCTTCCTCCTCAACGTTAACTCTGCGTTTCTTTCTCCTACCACTAGTGTTTGGTGCAGTAGCAGCAGCAGCAGCAGCAGGTCCACCTTCCTCCTCGTTCTGGA
424	AMP0003789	6.12	R6	Co-d	AAGTCTTATGGTCGTAGACAAAGTCTCCGGAAGAATTCTATGGCAAAGCTTTGACCATCTTGGCGATACTCTTCTACATTCCTCGTTTCTGATGTATAACCTCGTCACCGGTGAGAAGCGGGTTCTGACTTCTTGGAAAAGTTACAC
425	AMP0004145	6.87	R6	Co-d	AATCGCCCAGTGAGGTATGTGGTGCTAAACCGCAAACCACTGAGTCAGTTCATAGCACTACAAAAATGTAGGCCTAGCTCTAGCATGAAACAAACATGGTGTCTATTACACCACACATAACAACAATCAATACGCTAATAAACATAG
426	AMP0002288	7.63	R6	Co-d	AACGATCTAATAAACAAGACAACGTTTCAGAGAGTGGTGAAGACTAGTGTTTCTTTACCCCCGCGTTTGGACCTCCTCAACGA
427	AMP0005679	9.13	R6	Co-d	ACCGGATGATTATACTTTCGAGGTTTTTTAAAGCAACATGGAGCATCATTGGCCCTGAGGTCTCTC
428	AMP0002274	9.86	R6	Co-d	AACGAGGAAGCCATCCAGTGAGAGCTTCACCAGCAACGGAAACCAACCAAGAAGGCCAACCGGCAATAACCTTAGAT
429	AMP0017412	10.58	R6	Co-d	GAGGAGGAGCGACGACCGAACCGTCGACGTAACCAGCAAGGTCATAACCTTCAAGCAACGCGAGAACTTGACGACTCCACATCAGAAAATTGGACGCCGTGAGTTTTGTAACATTGTTCATGTTAACATTAAGGATACTTTGAGTAT
430	AMP0007798	11.35	R6	Co-d	AGACGTAGACTTTCTTCCTCACAGCGTCTTTGGCGGATCTCTGACGAAGCTTCCAGGGGAGGTTGTGACCGCGGCGGTGGAGCTGGAGGTTCTGGTCGCGTTGAAAGCCTTTGTTGCAGATTTCGCAGACGAATCGGTTCGTTGCCA
431	AMP0010774	12.13	R6	Co-d	ATACCGACTGGCAAAAAGCGCGGAGCAGAGACATAACTGTATGAATCCAAACGGTGGAAACACACAGGTGAAAGGTGCAGGCTCGCATCAGACTGGTGAAACAGACAAGTAAGCACCAACCGCATACTTCTCCAATATATTCATCCT
432	AMP0003270	12.88	R6	D	AAGCTCAGAACCATCCATGCTAGAAGAGCAATCTTCATCACAGCCAGAGTCACTCCGTTTACTATCCAGATAAGCTACAGCTGCTGAGTCCCGGCCCCGGAGCTTCGAAACCCACTGAAGTACAGCCTTCTTAGCAGAAACTTTGGT
433	AMP0005376	13.64	R6	D	ACCACCACCACCACCATCGTCCTCAAGCAAAGCAGATTAGTTTTCCTGTGCTGGACAAGCGTTTCA
434	AMP0014735	14.41	R6	D	CCGCTCCGAACGACATCACTAGTCTCAAGAGTTATTTGCTTTCTCTCACTTTACCTCCTCAATCGATTTGATTTCTTCAATCAATCGCAAGCAGAGAAATTTGGCGTAGAGATTTACATTTGTAATGGCGGACCAAACCACCGATTC
435	AMP0004618	17.49	R6	D	ACAACGATTTAGTTATAGCAGGACATATCAACACATCATTGAGAGGAAGTATACCTTGAGGAGTCTAAAGAGCAATGGAACCCACATGAGTGATTGGCAAGAAATCACCATTTCCAACAATAACCTGATCATTACCCAAGTAAGGCT
436	AMP0014745	18.29	R6	Co-d	CCGGCACTACTCCGGCAAGCTTCTCCACCACCTCAACATGCACTATGTCGTCCTCGTCTCTAGATCACAAACCTTTACTAGGTTCCTCACCGTTTATACTCGGGAAACGCGTGAGAGCCGACGAGGATTCCGGAGGTGCTAAACCTG
437	AMP0002625	19.1	R6	D	AAGAAGATGGATTGCTATGCCAGTTTCTCTTTCTCTGATTAATGAACCAATTGTTTATCTGCTTTAGCTGCA
438	AMP0002491	21.39	R6	D	AACTGTGGCAAGCTTTAAAAGAAAGGTTCGATAACCAAAAGGAAGTCAACCTCCCTCATGCTCTAGAAGAGTGGAAAAATCTGAGGTTTCAGGATTTTCAAAAGGTTGAAGAATACAATTCCGCTGTCCTGAGGATAGTTTCACTCC
439	AMP0010997	22.95	R6	Co-d	ATATGGATTGGTCCAGGGCATCAAGCGCCAAATTTCTCAAGTTCTGATTTGAATGTTCAGCGAGCTGCAATATGCAGTTGAAGTGTCAGCAAAGCCCAGACAATGTCAGGATATCCTACAAATAAATAGGATAATGAATGCTGCGTC
440	AMP0011907	25.64	R6	Co-d	ATGCGGTGGAATCAGCTTCAGATTCAAGGCTACTGAGCAGTTTGTAGCTATTAGTTTGTGATATGATATCTAGAGGCAGAGTGGTGGTAACTGAGTGAACAGATATTGGCTTTTCCACAAGACGTGGAGACGGAGCAACAAAAGGCG
441	AMP0006500	26.44	R6	D	ACTATGCAAAAATGAGGAAGCAAAGAAGGTCATCTCCAACTCCTGGAGTGCCGACAACGCCCAAACTTTCAGCGAGAAGCTCTCCTCTGCTCGGA
442	AMP0015022	27.2	R6	D	CGAGCACAGTTCAAGATCGTATGGCAACGGTAAAGCTTAAACTCGTCGTCAATAGCCTCAAGTCTTTCCTTAGTGTACTCATCA
443	AMP0014329	27.95	R6	D	CCAACCCAGTCAACCTACGTCCCTATCGCTATTCCTCACTGCAGAAGGACGAGATTGACAGTATGGTTCGTTCCATGCTCCAGGACGGTATCATTCAAGCCATCAACAGCCCTTATGCTTCTCCTGTTGTCCTAGTCAAAAAGAAAG
444	AMP0005378	28.7	R6	D	ACCACCACGACCCACTGGGTTCACCAAGAATGAGTGGTCATAACCCAACGATCGTTGCACACTTAACACGTGATCACTAGAGTTTTTAGTCTCTAGGAGAAACAGAAAATCCGGGAGATGCTCACGACACATCTCCTCAAGGCGTCG
445	AMP0019989	29.45	R6	D	GTTGCGAGAAAGCAGAGCAGCTACCGAATGAACATCTAACGGAGGACCAGTGACAAAAGGCCTCGCGAAATGCAACCATATACTGGAAGAGTACTCACATTCGAAGAATAGGTGATGGTGAGTTTCAAGGCCAGAAGAGCACAGGAC
446	AMP0004205	30.98	R6	D	AATCTGGTATGACTCCTATCTTGCAGAGAAGTACACAAAATACAAGATTTCTATCAGCCAGTAAGCCTAATGGAACTAAAACATGTGGCCAAGTCAAAGGAAAGTCGTGTGCTCCTGCTAAGAGGCTAAGAACGAATGATTCATCAT
447	AMP0012769	31.79	R6	Co-d	CAACTCACCACATCACGAACTCAACTCAGCATCTTCAGTCTGCTCAACCGTACTCTGGCAACGATGCTGTGATTGTAGGTAATGGGGACTTCCTACCTATTACTCATGTTGGTTCTATTGCAATCCCAGCTTTATCAGGTACTTTAC
448	AMP0014221	35.66	R6	Co-d	CATTACTTCCCCTGAAGTGAACATCACTGAAGGCTTCTCAGTGATCGCATACCAATCTGCTGCATAAGCTTCCTGGGCGTGCATGTTGGTAATGCCTAAGTGAAGAGGTCGGCTGAGTTC
449	AMP0002307	41.12	R6	Co-d	AACGCAGCGTGTAGACCGGAGTCCCGTTCGTATGAAACAGCCCCCAGTTCTTCTCAGACAAAGGTCCAGGCCTCGTATCCTCATTGTAAAGCTCGTATATGTAGGTGGCAACGGGAACTCCCGGGTGTTTCGGCGTCCCGGTCTTGT
450	AMP0002074	44.2	R6	Co-d	AACCAGCGCCAGCCCCACAAACAAACTGTTGACTTATAGTCAACGGCACTCCAGGTTCAGACCTAAGCAGCCCTTCCATCTGACCTCTCACGGTGAACAGAACAGCATTAAAGGCGGCAACGGTTGCGAGAGGAGCTCCCATACCTT
451	AMP0009889	45	R6	D	AGGTAATTAAACAAACCAACCAACTCGTCTCTTTTAGCTGTAAACCCTTGTCGAACACACACAATAACATTTGATATCTTTTCCTCGGACAGGCTTTTGCAGATGAACTTGGGATCCCTTTCTTGGAAACAAGTGCTAAAAATGCAA
452	AMP0013387	47.38	R6	Co-d	CACTTACAAAAGACCAAGGAGGAGTGGGGGTAAAAGATCTTCATTGTTGGAATCGAGCTTGCATCCTGAAGCTTATATGGATGTTATTCTTCC
453	AMP0002296	49.75	R6	D	AACGCAAGAGAAAGCAGCGAATGGAAGTTTCAAGTTCCCGTAAAACATAAAGATTTGGAGTTTCTGATCAAGAGGTTTTCTCCTCCGCTCACGGCGGTTCTTC
454	AMP0011538	52.14	R6	Co-d	ATGAATTGATCTTGCATGGGAGCTGAAGAAGTTGGTGTTACAGTGTAGAATAAAAAGTATAGGGGCAAAATCAAAAGAAATGAATATACAGGGATTGGTTTTGGTATTTCCATTTTTCCACGCCAAGAAGTCTCTCTCCTCGG
455	AMP0008517	53.72	R6	D	AGATTGATGATGGTGTTGTGAGGGATGTGGTCACCCTCATCGACAGTCAGTTGGAACAGGAAGTGTCTCAGCTTCAAACCGAGGATGACGATTCGACGGGATCGACCGGCTTGCCTCGGGTTCGGATCAACCAAATCGTTGAAGCGG
456	AMP0006026	54.52	R6	Co-d	ACGCAGGGAATATCCTTGAGCCTATCACACACCAAATCGACATTACGTTTGAGTATCTTGTTCTTCTTTGCAAAGAAGTTTTCATCCACTTTCTCCAGGATCTCAGGAAGGGCAGCCTGAATGATAGTGGAAGGGTCAGGAGTGATG
457	AMP0014196	56.16	R6	D	CATTACTCCCCCTGAAGTGAACATCACTGAAGGTCTCTCAGTGATCGCATACCAATCTGCTGCATAAGCTTCATGAGCGTGCATGTTGGTAATGCCTTAGTGAAGAGGTCGGCTGAGTTC
458	AMP0003884	58.49	R6	Co-d	AAGTTCGGAATTTCTCCCCTGGTGGAGATGAGATGCCCTTCTGAGTATGAGCGCATTCCAGATGGAGGGATCAACGAAATAGCTGTGTTTGAGGCATATCTAGAGGCTGGCTTCCAGGGCGTCGTCCCTTCTCTAATCGCCAAAGTG
459	AMP0010035	59.25	R6	Co-d	AGGTTGAAGCAATCAAATCATGGCCTATTCCAACTACATTATCGACAACACGAAGTTTCCATGGCCTCGCATCCTTTTATAGACGATTTGTGCCACAATTTAGTAGTCTGGTGGCGCCTCTCACTGATTGTATTCGTCAGGATGGTC
460	AMP0000674	60.78	R6	Co-d	AAAGAGAGAGACACCATGGTGAAGACTAGACCCGGGTTGATTCGGGTTAACCCGGTTCGAGGACTTGACCCGAATGGTTTACGCGGGTATCTCCTCTGCTTCTCTTCTTTCTCTCCGGTTTCTAGATCTTGTTTCTGGTGAGCGATT
461	AMP0002867	61.55	R6	Co-d	AAGAGTATAAACTCTGAGTAACACATAACCTACCGTTGTAACAAGTCATCCCCGTGGCTATAGGCTTCAACATGTCAGCCAAGAACTCGTCGCTAGGCAACAGTTGCGCCTTTGAGAAAGGCATGTTCGGAACCTCTGACCAAA
462	AMP0010551	65.53	R6	Co-d	AGTTGCGTCGTTTGGCCATCTTAGTCTCCAGGATGACCTCTGGTTCCTTGGTGTTCCCCAGATCAGACCAAAACTGAACACAGTCGGAGAGGAAGAAGGGTTCGGGCAGAGTTTGAGTTGACTCACGTGAAAGACATTGTGTACAGC
463	AMP0004323	66.35	R6	Co-d	AATGCGGTTGTGAATTCAGGATTGCTTTTGATGGCTGTTATGGGGCTACTCTTCCCCGCTGTTCTTCATTACACACATAGTGAGGTTC
464	AMP0020123	67.16	R6	Co-d	TACACTTGGAGCTCCCCATAGGTCTGAGTGAATGTAATCTAACCGATCTTTAGTATCATGAGTTGCTACTGAGAAACTGACCCTCTTAGCTTTACCATAGACACAGTTTTCGCACATCTCCATTGTAGAGACTTTCCTCTTGTCCAA
465	AMP0006082	67.93	R6	Co-d	ACGCTCAAGAAGAGAAACGTCCCTCACAAGCTTTCTCCCCGCTTCTACGGTCCGTTTAAGGTCATTGATACAGTCGGATCTGCTGCTTTCCGTCTTGAGCTCCCTCCCGAAGCTGCTGTACACAATGTCTTTCACGTGAGTCAACTC
466	AMP0012342	68.71	R6	Co-d	ATTCTCCGCAGTGATAGCACTGGTGACCTCTATCCAGTTTTCCCTGCTTCAAATAAGATCACTGCTGGTCCTTCTGCTTTTCTCACCACTTCATCCAATACATGGCATCGTCGTTTAGCTCACTTGAGCAATCAAACTCTTTCTTCT
467	AMP0010202	69.49	R6	Co-d	AGTCAAATGAACCATAGGCTTGATGGTGTCTAGGTTCATCCGAGTACAAACATGGAAAGTTTTGTCTACTTTAGGAACTGTGGATTTCATGGCCGCATCAGGGAAGGGAAGGCTTCTTCGGCTCTTCCTTTGCCGGCTTTGGTATGA
468	AMP0007496	70.27	R6	Co-d	AGAAGGAGTGGAGTGAGTCAGGGAGGCGATGTGCAAGGAGTGAGAGCTTCAAAGATTACTACGGCAGATTCGTTCG
469	AMP0009072	71.86	R6	Co-d	AGCGGAGCAGTCTGATGATTGTTCCCGAACGAGAAGAACAATCGCTCCTGAGATAGCAAAACGAGTAAGGGGCTGTGGACATCAATGGAGCCGTCCTCTCACGACTATTTTGCGCGATATCCTGCATCCACTACGAAAAGTTGGTAG
470	AMP0016265	72.67	R6	Co-d	GAAAGAACATACCTTTGCTTTGTCCCCGGTTCCTTCAACTTTGAACGGTTGCCATGTTGAATCCTTGATGTTCTTTTGCCATGTGGAGCAAAGGGTGACACCTTCAACCATGGCTTCATCTGCAGAATATCTCTTCTTGCAAGCGTT
471	AMP0012557	73.05	R6	Co-d	CAAAGAATCAGAATCATTAGATCAAAAAAAGCTGAAGGAATAGGATGTAAGATCAGATACATTACCAGCTTGATTGGGGAGAGATCTCCAGTTCTCATGACCATACTTGTGAATGAAAGAGATGAGTTTCAAGTCTTCATCTTGGCT
472	AMP0012556	73.05	R6	Co-d	CAAAGAATCAGAATCATTAGATCAAAAAAAGCTGAAGGAATAGGAAGTAAGATCAGATACATTACCAGCTTGATTGGGGAGAGATCTCCAGTTCTCATGACCATACTTGTGAATGAAAGAGATGAGTTTCAAGTCTTCATCTTGGCT
473	AMP0011007	77.03	R6	Co-d	ATATTCATCGTTCATTGATAGTCTATTATAGCATTATTATTTTTTAATTTACACGAGCAACAAAATATGAACGCGTGCCCCCACTTGTTTGTTTCAAAAGGAGAAAAATATAGATATATTATATATTTGCATGTGCGAATGGGAATT
474	AMP0007139	77.84	R6	Co-d	ACTGATAAATGACGATTGGTTGCGAGTATTTCCAAATTCCTATGCCTATTTCGATGCAGGGGGTGTCTCCGATCATGCCCAGTGTCTGATC
475	AMP0007699	79.37	R6	Co-d	AGACATGACCATCTTCAAAGACGACGATAACACGGCCTACTTGATATACTCGTCAGAGGACAACAGCGTGCTCCACATCGGTCCCTTGACCGAGGATTACCTCGACGTGAAACCGGTTATGAAGAGGATCATGGTGGGACAACACAG
476	AMP0015173	80.17	R6	Co-d	CGCCATTACGCAAGACTCGAGCAATTGCACGGCATCAATGTCGGGGGTTCAGGGAGAAGGTTCGGTATCAAGCACCGAATCTGAATTTTCGATGGCTCGAAGTACAACAGATGCACTAGAAGAAGTGAAAAACTACAAGCATCTTAA
477	AMP0003062	80.96	R6	D	AAGCACAAGAAGCGAAGAAGATGGAGAAACTGAATAACATTTTTTTCACACTCATGGCCAGAGGACCTGATGGTATGAAGAATTGAAGTTCATGGTTTAATGTCACATTTTCCATTTGTGTGTTTGTAGTTTGCTTTGTTAGTTTAT
478	AMP0017351	81.75	R6	D	GAGCCGGAGTACCCTAAACTTCGGTTCATCAGGAGTTGCAGTGCTTCTTTGGCTCCGGTAAGGCTAATTTTTTGACGCATTTGTACATATTCATACAGGACAGATTGTTCGGCAAAGTAATGGTTTTGTTTGTCCAGGTGATATTGT
479	AMP0011588	82.54	R6	D	ATGAGACAGATTGTGTCTATTACTTACGAACCGGTGTTTGTGTGTACGGGCCCAGATGTCAGTTCAATCACCCACCAAACCATCCTTCGGTAATAAAATTCTATATTTCTCTATCTGTTGAGTTTTGACAGGCATCATGAGGTTTGT
480	AMP0016373	83.42	R6	Co-d	GAACCTGAGAATCTTCTTGACCGTCGGAATGGTCGGAACCGGTTTGTTTACGTCTCTCTTCGGTGTCGGTTACTGGGCGAACGTTCACAGCTTCTACTATTTCTTGATCATGCAAATGCTCGCTGGTCTGTTCCAATCCTC
481	AMP0008928	84.56	R6	Co-d	AGCCGAGAATTATGTCCTTGGGAACTGAGAAGATGCTGAAGGTCAAGTTAACAAGCGACATGTTTCGATGAGAGCCCGTGC
482	AMP0013160	85.45	R6	D	CACATGGGGGGGGAAGAGATGTGGGATGTGGATTCAATGCTGTTTAGACAGAAGTTTCGGGAATAAAGCCTGGTCCAATTTATTTCCGGCCTCAAACCAAACCTTCTTGGAGAAGAGAGGATCTGATCATA
483	AMP0009913	86.25	R6	D	AGGTCATTAATCTCCAAAAATCCTCGATATCTTTTGGGGATAAGGTGGCAACAGAAACAAGAACTCTCATCAAGGAAGCCTTGGGGATTTTCAGTGAAGGCGGGGCCAGTAAATATCTTGGAGTTCCTGAATGTTTCTCTGGTTCTA
484	AMP0008507	87.05	R6	D	AGATTGATGATGGTGTTGTGAGGGATGTGGTCACCCTCATCGACAGTCAGATGGAACAGGAAGTGTCTCAGCTTCAAACCGAGGATGACGATTCGACGGGATCGACCGGCTTGCCTCGGGTTCGGATCAACCAAATCGTTGAAGCGG
485	AMP0008815	87.89	R6	Co-d	AGCCAAACCGAACAAAGGGCCCTTCTTCTTTGGAACCGACTGAAAAAGAAAGTGTCAAATTTAAATAATATAAAAAATGGATTGAACTTTAAAAAATAAACTTACCGCTTCAACGATTTGGTTGATCCGAACCCGAGGCAAGCCGGT
486	AMP0011928	88.72	R6	D	ATGCTTCGACAAGTTTTGGTTGGTCGGTCGGAGTAGTCTCTATTGTCGTCTGCTGCATCTTTCAGTCTCGCGGTGTGCCACCGGTGCTTGATGCCCATCGTCGGATTTCAGTGGTAGGTGAATCTTGTGGAGGCGAGCTTGGGGAGG
487	AMP0008491	91.98	R6	D	AGATTGATGATGGTGTTGTGAGGATGGTCACCCTCATCGACAGTCAGATGGAACAGGAAGTGTCTCAGCTTCAAACCGAGGATGACGATTCGACGGGATCGACCGGCTTGCCTCGGGTTCGGATCAACCAAATCGTTGAAGCGGTAA
488	AMP0001243	94.48	R6	D	AACACCAAGGCCCATAAACATATCAGATTGAGAAGCCCATCACACAGCACCTATAATGAAACGGTGCGTATCGACGTGTCAACCTTACAGTACGCGACTTTCC
489	AMP0003988	98.06	R6	Co-d	AATAGTGATGCAAGTAAGCTATTCCTTCCGCGACATCGCTGCAGATACTCACGAGCTGAATCAAATCCAAGTCCCTGCTCAAGTACTCACCAGGAGGGTA
490	AMP0019999	98.82	R6	Co-d	GTTTAAACTGGTTGACTTGTTGGGATCAGGCAGCTTGACATCATTAGTCTCACACCAGTTAGCGATCAAAGCCTTGACGGTGTAGTTAGGTATCAGAGTGGTGTGAGTCAGAGTCTGCCGAGTCTTGGGACAAACTTTCAAACCTAA
491	AMP0005212	99.2	R6	Co-d	ACATGACATGTCTTTGTGCAAGTACGAATACTCTGTGGATGATCTCAAGGATGTACGGTGTTATGTCTGTAATGGCTTTGGCCACATGTGCTGTGGGGAGGCGGCGCTCTCGGAATCGTCGT
492	AMP0015399	100.08	R6	D	CGGCCTAGAGGAGGCGATTTAGCCGAGAACGGGAAGATCGTGCTTCAACCGAGGCTCTGCACCCTCAGATCTTACGGATCTGAGATGATCGTCGCCAAAAAAGACGTCGTCGGAGGAGGAGATGAAGGATCTGATGAGGTTGAGTTA
493	AMP0006284	100.95	R6	Co-d	ACGGTACCAAACCACTCTGCATTGGCCGTGGCACCTCCGAGAGGAGTATGAGCTGTGACACAAATACCATGCTTCTGGCAGAATTTTACAAGAGAGTCGCGTTGGAAGTAAGGATGCGTCTCAATCTGATTCA
494	AMP0008746	102.09	R6	Co-d	AGCATCCAATTCATCAACATTGTGGTCCTCCGGACCGTGATTCATTCTTCTTTTTGATGACTTTATTTCCTTCATACGTTGTGAAAGTTTGTCTGGGAGGATGTACTTCTTTGAGTAGAATGTATGTAGTAAGTAGTATTCAATTCT
495	AMP0013395	103.62	R6	Co-d	CACTTCCCAACCCGGACCCTTCACTGGAAAAGCTTCCTGTGCTTCTGCCTCTCCCGGTAAAGTAATCATTAGGTCA
496	AMP0002105	104.5	R6	D	AACCCAGTCGGATCATACCCAAACACACGGTAAAACGAAGTGATGATAAAATCAGGACGGAACAAAGACAAGCCGAGAGAGTCCATGTCCTTAGGACCTAAAGCACCAGCGTCAAGCAACACATGCCAATTGTTCTGCTGAGCCAAC
497	AMP0007463	105.35	R6	D	AGAAGATCAATAATGAAAGTCAAAACGTCTACTGAAATATTATAAACAAAGACCATCCCAGAGGAGCCCGCCATAACTTGCGCCTTAAGTCAGTATAAAAATGTTGTCCATTGCCACAGAAAGGGGGCTGGCCATAACATTTGTAGT
498	AMP0009501	108.85	R6	D	AGGAGTGGAGGAAGCAGATACTTGGGAGGATGAAGGATGCTCAGAGACCAGCAGCTTCGCCTTGGTTGTGGAAGTGGAAGTTACAGATGACGAAGGTACACTGTTCTTTTCAGGAGAAGGAGAAGGTTCGTTTTTCTGCAGGCTACT
499	AMP0005024	110.57	R6	D	ACAGCAAGATTCAACCTTTTTCAGACAGAACACATCAAGCTTCAACCTTTTTCAGACAGAACAAACTAAGGTTCAATTTTTTTTCAAAAATACACACACAAAGATTCAAAATTTCAT
500	AMP0011940	111.45	R6	Co-d	ATGGAACATATGTGAAGGGTGGTATTGTCACTCAGGTGAAACAACCAAAGTTACTGAATTTCAAGCCGTTGAGGGAAGCTCTTAGTGATCCAGGGGATTTTCTGTTTAGTGATTTCTCTAAGTTTGATCGGCCTCCACTCCTTCACT
501	AMP0019778	114.92	R6	D	GTGACCCTGTTCTCCACACCCATAGCATCGGAGAGTAGCAGGACGCGTTGATCGACGTAAAGTCTGTTCGTCTGTTGCAGGCTGTGAGGTCTTTGTGACGCTGGTTTCA
502	AMP0018577	116.63	R6	Co-d	GGAACCCAGAGACAAACCAGCTCCATCTCAAGAGCTTCAAAGGGTTGTACATTGTCTGCATTTCAA
503	AMP0010650	117.01	R6	Co-d	ATAACAAGTTGGTCTTTGCGGATCCATTTGGTGAACTCCGGGTTGGCTTGTTCAA
504	AMP0005391	118.76	R6	D	ACCACCTCCCGGGCTATGTGGTGAAACCAGAAAACGGTTTTCCATTAAGATAGACTCAAGTTCGGAAATAACAAAAGCGTCGGGGTTTTTGGTTTCCATAAGAAAAAGTACATGAGGACATATGGTTTTACATATATCCTTGATCCG
505	AMP0012759	119.63	R6	Co-d	CAACGTCACAGTTTGCTTCAGATTACTCCATGTCTGTTACATCGTCTTCTCCCTCTTCTTACGATCTGTATCCACGTG
506	AMP0006367	121.35	R6	D	ACGTATTGGAGAAACCAGCCGCTTCCACCACCTTGAGTTTCATCGCCGGAGAAGAACTGTCGATCACTGGACCCCGAATCACCCTAGTCCATAAAAGGAGAACTCGCATCTCCACCATCTTTGACCAATGAAAACCCACCTCCGACG
507	AMP0004509	122.21	R6	Co-d	ACAAAATCACCACCGGAAGCAAACAATACCCAACCAGACTCGTACACGTGTGCAGGTTCAAGTTCCCGTTCCTCCCCGCGAGCATGTTGAACACCGCGTATAGGAAGATGGACGACACCACGATCCACCCGAGTATCACCCC
508	AMP0012550	123.06	R6	D	CAAAGAAAAGAGAGATCTTCCCGGATTCGTACCAGATTTAAAATCAGTCTCTCTGGATTCACCGTCCGCCCGCCGCGTAAAAATGTCCGGCCGTCACGACAAAGAGAAAGGCGTTAACGTTCAAGTTCTTCTCCGGTGCAGGTATTC
509	AMP0013577	125.62	R6	D	CAGCAGACAGAGTCAGAAGACCAACCTTCTGCAGCTAAGATACCAAAACATGTCTTTGATCACATTCAATCCCATACGGCAACTTCTACTGCTCTTCCACTCTTTTCCTCTGAGCCTACCTCTTCTAAACTCTCC
510	AMP0009410	127.31	R6	Co-d	AGGAGAAGCTTGTGTTGTTGCTAGTGGCGGTGCTGCTATTGTTGTTGCTGCTGCTTTTAGTA
511	AMP0006250	127.69	R6	Co-d	ACGGCGTTACAGTGACAGCGGAGAATAGTGTGAATCTGTATCTATTCCAATTTCTATCGTTGATTCATCTTAGATCTCTCAATTACGGTACGTTTTTTAATTTTACCTTCAATTCTCTTCATCTA
512	AMP0010856	128.07	R6	Co-d	ATAGAACTGAACAATAAACGATGCAAACTGAAGTCCCCTGATCAGACCGTACGAGTTAGTATGATTTATATCCTTGTAAGCCAGAAGCACGTTATTCTTGGCACACATATAATCTGCAAGATTGTGATCAAGAATCAAACGGAGAAG
513	AMP0000993	129.71	R6	D	AAATATAAGGGGGAGTTACCAAAATGCATAGCATGTGTCGCTCTGTTTGTTAGTCCTACCTTGAAAACCACCATCACT
514	AMP0015830	130.5	R6	Co-d	CTAAACATAAGCATTTAAAACAAATGTTTAGAGTCGTATGATGATAAATTGAGGAGACAAAAATAAAAGACCAAAACAAGTTTGTGGGCGGAGATAGCTGAACTCTCA
515	AMP0012999	132.42	R6	Co-d	CAATAACAGGAGATTCGAGTGTCACTATTGTTTCAGAAACTTCCCTACTTCTCAAGCCCTAGGTGGACACCAAAACGCTCACAAACGCGAACGCCAACACGCCAAACGTGGTTCTATGCCGTCATACCTTCATC
516	AMP0007891	0	R7	D	AGAGACCGGAACAGAGTTTGGGCCGAGGTCATCGAGTTCCCAAGCCCTCCGTGAGACTGCAAGACTACGTGACATACAATGCGCAGAGCCATCCCGATAAACACTGCACCGTTCCAGTTCATCCCGGTGCTC
517	AMP0016231	1.5	R7	D	GAAAAGAGACAGATCCTCTTTTAAACAACGAGGTTATCATGAATGTAAATGACATAGGAGACTGGCCAAGGAAGTCTTGTATACCAATACAGTCTGCGCAAACATGCAGGTCTCGTCAAACTGTTCTCTTTATCGCCACAA
518	AMP0012849	2.98	R7	D	CAAGAATCTCATTTAAGGAAGCTGCAACAGAAGAATCAGACATTTTCAGGTCTCTCATCTTTCGAAGTGCAGCATAAGTCCTATCAGAAGGCTTCATACCTAAAGCCTTGAGCTCCTTGAACATACCAATCCCTTTCTCAACCTTAT
519	AMP0017409	3.73	R7	Co-d	GAGGAGCTTCTTCAGACGGGACGACGAGGAGAGAAACAGCGACTCCGCCGGGAGAGAGATGACGCGGCTGAGCGGCATCGACGGTATAAACGCGAACGCGTTTATATGCGACTTCGCGTTTGATCCCTGCGGTTACTCGATGAACGG
520	AMP0011351	5.26	R7	Co-d	ATCTCAAAGCTTCAGCTTACAGTATCAAATGGAGAGTTTAAACAGAGGTAAACTTCATTGATGATCTCTTAATACCCACCTAACGCCACACTGTTCTTTTTGCTGGTTCCAAGCTCCATCGATATTACATTTTGCCAATTTGGTGGT
521	AMP0004533	6.03	R7	D	ACAAACTCGAGCGTCGACGGCGTGACACGTGTCCATGTTTAATGAAACGATGCGTAGCAGATGCGTCTGTGTGGGGCGTGTTGGGCTCGCCTGTGTTTTACACGTATCGTTTGTGGCCCGTCCATAACTTTATTAAGCGAAAACGCA
522	AMP0019424	9.92	R7	D	GGGTGAGTTCACTTCATCTGAGTTTAATGCTTACTGTGAAAAACATGGGATTCAGAGACATCTCACTGCACCATACTCTCCCTAACAAAATGGGGTAGTAGAGAGACGGAACAGAACCATTTTAGAGATGACGAGAAGTGTTCTAAA
523	AMP0016115	17.08	R7	D	CTTCAAACACGGGAATAGGCGATGTTCTCATGCAGGGTAATCATCCCATATGCTTCATCAGTCGTGCTCTTGGACCGCGACATCAAAACCTCTCTGTATATGAAAAAGACCTGATGGCAGTCGTCCACGCAGTCCAAACTTGGCATG
524	AMP0003785	17.87	R7	Co-d	AAGTCGCATGCATTACCTTAGCTACATGCTCCAAGGTGAAAGCCTCAGGCACAATCGGTCCCCTCAGCCTGATTTGAACATAGCCACTACTACCTTTCAGAGCAAAACACTGTCCAGGCTCCCCGAAACTCGGAGACAACATCTTAA
525	AMP0019779	20.95	R7	Co-d	GTGACCGCACCAGGGAGCGTAGAACTCGACCATAACGTACTGGTTCTTCTCGATCACGTCCGTGAAGTTGCGCTGTTTGATGACCACCA
526	AMP0013003	23.64	R7	Co-d	CAATACGGCTCGTGGAGAAGACAAGACGGAACGGGATGTTCTATAACGGATTAAACTAACGGAGTCAGCGTAGACTGGTCTCCGGGATGGAGACAACTGTACGGCCGGCCACAGCCATGCCATTTTTCCTTAACGTATGTGAAAATC
527	AMP0013566	28.48	R7	D	CAGCAACATAGAGGTTAAAGTCAAACTCTTGCAGACAAAAGATGTGAACCAATAAAGAAACCAGTTTATAGATATAGACTTCTTCCTTCATATGGAGAGAGTTTCTACCTGATGGGTAC
528	AMP0016352	30.82	R7	D	GAACATCGTAACACTTATAGCATTACTCGCATTTTCACTTCTCCTGACTTTTGCCTCCTATCTGGTTCTGGTGTTCAATCCTGTGAAACCTCGAATCTGTTCTCTTGTAAATGCTTCGCCGCACAATTCACATACGCCCGTCTCTAA
529	AMP0016351	38.52	R7	D	GAACATCGTAACACTTATAGCATTACTCGCATTTTCACTTCTCCTGACTTTTGCCTCCTATCTGGTTCTGGTGTTCAATCCTGTGAAACCTCGAATCTGTTCTCTTGTAAATGCTTCGCCGCACAATTCACATA
530	AMP0017868	47.96	R7	D	GCAATTCGGTCTGCAACCGTTGCGTTAGAGAGTGAGTTCCATGTAGCCTCAATGAGATCGCGGACCTCAGGCACATCCTTAAGCCGTCTATCAAAGCGGAAGATCCTCCCCTGTTTCCTCCTAGTTGCGTCAAAAGCTGAGAATACT
531	AMP0002886	48.73	R7	D	AAGAGTTCATGGAAAGAGTGGATGGCTGTATACAGTCTAGCTCTTGGCTTAGTTTCTTCCGGGAGAAAAGATTTCTCCTCAGCGGAGGAGTTTCTTGCGCAAGCTTGTTCGTTGGGTAACTCAGAGAGCTGTCTACTTCTCTGCCAT
532	AMP0014649	50.25	R7	D	CCCGGTTAAGGAAAGTGGAGAACCAAGAGAAAAACTTTGTCAAGTAAGTTTGAGTGATGAGAAAAGGATACGAGCAACTTCCCTCCTAGAGCAATTAGGAGGAAGACCTTCAACGTAGAGAGTGTTGGAGGCATCTGGAGGGAGAGG
533	AMP0005521	53.38	R7	Co-d	ACCCAGCAGAAAACAATCTATACCCTTTCGTTTGGCTCAACACCGATGGTAACCTCTTCATGTTCGCCAACAACCGTTCCATCCTTCTTAACCCCAACACAAACAGAGTCATCAGAGAGTTCCCTCAGCTCCCCGGTGGTGCTCGTA
534	AMP0009237	55.7	R7	D	AGCTTCAGATTCCAGCTTCGAAAGGAGACGCCCTTGAACCAAAAGCCTCTGAGCAAAAGAGCCCTGCC
535	AMP0008655	57.95	R7	D	AGCACGTCAAGTAAAGGTATATTACCTGTCTGGGTGGGTAGAGATGCAGAGCCAGTATGCGTTATAGGCAGAAACTCTCCGTTACCTACCATAACCTGATCATTGCCTGCGTACTGCTGAGCTGAGTCTAGATGCTGCGCTGAGTTG
536	AMP0018405	58.68	R7	D	GCGTTATAGGCAGAAACTCTCCGTTACCTACCATAACCTGATCATTGCCTGCGTACTGCTGAGCTGAGTCTAGATGCTGCGCTGAGTTGGTGACATGATGCGTGGAC
537	AMP0010753	60.22	R7	Co-d	ATACCAGCATAGACCAGCCCATACTTATGACCACTCACATTGATACTCTTCACCAAAGGAAGCCTAAAGTCCCATTCCAAGTCAGGGTAAATAAATGGAGCTATGAAGCCTCCACTTGCTGCGTCAACGTGGATTGGAGTGTTCCAG
538	AMP0015850	60.6	R7	Co-d	CTAATATGTGGTCTATGCTAAACAAGCTCTACACAGAGACCTCATTGCCAAACAGAATCTACTTGCAGCTAAGATTCTACACTTTCAAGATGTCAGAATCGAAAAGCATTGATGAGAACGTAGACGACTTTCTTAAGTTAGTTGCAG
539	AMP0005420	61.74	R7	Co-d	ACCAGAGCTAGGGTTCAGCCGAAGTCTCCCGGCCAGAAACTCGTAAACGTCCATTGCTCTCACCAA
540	AMP0012424	64.91	R7	D	ATTGTAGCTCTTCAATGCATTCATATGCTCTGTAAAATCTCCTAAGGTGTAGCTACGGGCTATTTTCCAGAACAGTCTCTCTAGTTGTGGGTCG
541	AMP0000453	65.65	R7	D	AAACCCAACATCTCGGACATACCACAGCAAGATAGGCCATTTTTATAGGCTACATAGGTAGACAACTATTTATATGGGAAATCATCTGCTGGGCTT
542	AMP0001014	69.46	R7	D	AAATCCGAGGGGCAAATCGTAAATAAAATTGAAGTTGATGTGTGAAGGGGAAGCCACCAAATGAGTCAGGTCCCCGTCTCTCTCGGTTCGGCACAGCGCAGCTTCCAAAGGCGAACGTCTTCGTCTCCGGCGAGCTGTTAACTTCCC
543	AMP0005958	70.26	R7	Co-d	ACGATAGAGCCGACCTTGCCCCATTCACCTTCGTGCAGATCACAATCTCTAATCTTGCCTGGACATGCTTTGGAGACATGGTGTGGTCTGGCGACCATGTGATAAAACTGTCCAGCCGAAGCTTTGATCTCCA
544	AMP0000754	70.64	R7	Co-d	AAAGCACATTCTACCAAAATTCTTTTTCACTCATGATCTACATAAGAATGGTGATGTTCGTGTTGTTCAAGTTCGTTCAAGCGACAATCTGGCTGACTTATTCACCAAGGCACTACCCACTGCTATGGTCTTATATACACATT
545	AMP0000269	75.5	R7	Co-d	AAACAAAACGCGACGAAGACTACAAGGAGAAAGATTCATACACTCAACTCAGTCATCTTCATCCGAAGACTCATACGCTAATCCCAACAAGCCTTTCAAAGCATTTTGACCTTGCCCATTGCTTTCTGCTGCTTTGCCTCCGGGTTG
546	AMP0014257	76.26	R7	Co-d	CATTGCAGCAGCAGCAGATGACGGATTGGGTGGCTTCCCCGGTGACGCGGCGGTTCGGTATCGGCGCTGGATTTACATGGGCGGGGGTTCTAACTTTCG
547	AMP0016425	77.77	R7	Co-d	GAAGAAGCTGAACAGAGAAATAGTTTACCTGATATGAATCATGTTGGTGCTCCTCTGCTAGAATATAACATAAACGGTACTACTCATCAACAAGAAGAGAGTGTTTTAGAACCGAACATCGCCTTAGGACCAGAGGAAAACGGTCTG
548	AMP0011853	80.01	R7	Co-d	ATGCCAGCTTAATCTCAGTACATAAACGCCAGCAAACAAAACCAAAACAAGACGACTATGCAAGGATGAAGATTACATGAAAATGAAGAAAGCAGTAAGAGGACGCTTGGGCTTGTTGTTAGAGGCAGAGCTCTTCTTCTCATCCTT
549	AMP0013228	80.74	R7	Co-d	CACCCACCTCTTGTACAGCCACAGACAAAGCCTGTTTTGCATACATATCTGCCTCAAGGTTACTCAACCGAGGGATCCAAACAAAGACAACAGACTCAAACTCCAACGACAAAATAAGGATGTCTTCCACTATTCCATAAATCTCCA
550	AMP0000877	82.22	R7	Co-d	AAAGTAAGAGAACGGAGATCACTGAGCGTCTTAATAAAGAGGACCCTCTCTTCGGGATTATTCCTGATAAGCTCCTCGGAGTT
551	AMP0005700	82.97	R7	Co-d	ACCGTACAAAAAATCCACCGTCAGTTATTAATTAGGCTAGAAATGTACTAATGGTTGCCTCAACAGAACCGAACATTTTCCCGCGCAATTTCCCAAGAACCATAAATCTAATATCGGTTTGGTTTGGTTTAGGTGCCAATCGACCAG
552	AMP0006520	85.21	R7	Co-d	ACTCACCAGTCGTGCAAAACTCCGACAAAGCCACGGTCAAGGATCATTGGGAGGTGGTTAGGTCCAGCTGTAGGGACAACATTCATGACCCAAACCGATTTCTTGGCTTCCAACAAGGCGGAGTTGAGGCCACCGAATTGAGCATTC
553	AMP0010720	85.21	R7	Co-d	ATACAACGACCCAAATCCAAGAACGCAGAGAGATGCACCGTTAAATGCGTCAACACTTGTATACGTGGTGGAGACGGAGAAGGACCGCTCAATATCAGAAGGTTCTCCCCTCTCTATATTTCTCTTTTTCTTGCTTTTCTCATTCAC
554	AMP0000437	86.86	R7	Co-d	AAACCACGAGTTTGGTAATAAGCTTGGCCATGTCCAGTCAGCGCCTCAAGCTTTGATTAGTAAGGATAGAAGTCTAGGAAATTTACATGGGTACGCAACTTCTTCAGGCTCTGGTAGTGTAACAGCGAAGGTGAAGATTCTTTGCAG
555	AMP0000438	86.86	R7	Co-d	AAACCACGAGTTTGGTAATAAGCTTGGCCATGTCCAGTCAGCGCCTCAAGCTTTGATTAGTAAGGATAGAAGTCTAGGAAATTTACATGGGTACGCAACTTCTTCAGGCTCTGGTAGTGTAACAGCGAAGGTGAAGATTCTTTGCAG
556	AMP0000419	87.68	R7	Co-d	AAACCAAGAAGGCCACTTCCAGAAAGTGCTGACTGCTATTGGTAACTTCTGCATCTGCTCCATCGCCATAGGTATGATCATTGAGATCGTTGTCATGTACCCTATCCAGCACCGTTCTTATAGAGACGGTATCGACAACCTTCTGGT
557	AMP0008392	89.94	R7	Co-d	AGATCCAGTAGTACCATATCCACCACTTGGGGATCTTTGGTCGTGGGATAAAGAAGCCCGAGAAGAGGTTGAAAATGCCGTAAAAGGCCGAAGCGAAGATGGAAGCGACTTGCTGGTTCGGCGTGAGGGAAACAGTCATCATACCGT
558	AMP0020247	90.7	R7	Co-d	TATGTCTCGGAGCTCTTCGGTTCAGCAACCAAACCACATCCGAGTAAGATGGAATCTCCGTGGTGGTTGATTCCAACGAACGCCACGAGAGGGAGGTCGTAGGCGTTGGATAAACAGGTGGTGTCAAAGACAACCACGTCGCGGAAG
559	AMP0017683	92.36	R7	Co-d	GATCGTCAGCGTCGAACATAAGGTCCAGATCAGGCAATCTATCAGGGTACCACCGTAACAACTGTAGAATTCCCCACAGAGTAAATTCATCTCTCGTTTGAATGGACTTTCTGTATCGCTTAACGTACGCCTTGCCGCGGTGGATCA
560	AMP0009779	93.19	R7	D	AGGGCGGTGATCGGATCCTTCATACTTGAGGTATTGGCTTCGGCACGCTGGGAAGAGGTCTGCCCAGTCACTATTGCCCAAAGCTCTGTCAAGTCGACATAGTACCAAATG
561	AMP0003391	93.96	R7	D	AAGGAGGGAATCCCACCGGACCAGCAGCGACTGATCTTCGCCGGGAAACAGCTGGAAGACGGCCGCACCCTCGCCGACTACAACATCCAGAAGGAGTCGACGCTTCATCTCGTCCTCCGTCTCCGCGGTGGCGCCAAGAAGAGGAAG
562	AMP0009257	95.49	R7	D	AGCTTTCAGCGTTCCCTTGACATACCGCAAAGTTCTTTTGAGAAGACCAAAGTCAGAGACTGTTGGAGCATGCATTCTCTGGCATACAAAGTTCACTGCAAATTGAAGATCAGGGCGAGTGATTGTCAGGTATTGAAGCTTTCCGGC
563	AMP0018482	96.25	R7	D	GCTTACACAGTCAAGACTGGGTATGAGATTTTGGTTAGAGAGAAAGTACTCCAGGCGGGTCAGATTTCTCAGCAGGAGCAGGTCCGCAATAACCTGAAGAAAAAGATATGGAAAATGCCTACTTTGCCGAAGGTTAGAATGTTTTTG
564	AMP0005476	97.08	R7	Co-d	ACCATGAGGACTCGTGAAGAAGTAGGGACGAAGCTTCGGACGAAAGGGCGAAGAGAAGAGTAGCGTTGGTACCAGTCGAAGGAAAGCGCGTCTTGCACGTAACGAGCGTCCCAGTAGTGAGCGTCTCCATAGTTGTAAGTGTTGCAG
565	AMP0003791	101.73	R7	Co-d	AAGTCTTCGTCTACACTAGCTCCATCTTGTTTGCAGTTGGCGAGTGCAATACACAGTTGTTGAAGCCTTGCTCCGCTTTTGATAGAGTAACGGTTCTTGATTATATCCCATAAATATTTTGCGATATCCCGAGTTGAAATAGAAGAT
566	AMP0003912	102.87	R7	Co-d	AATAACCAAAAGTCCACGTACCCACGGTTTTCGTTTACCACCCGGTATTTTCCTGTTTTGGCTAAAAACCACTGCATCGATTTGCCTCTTTTTGAATTTTAGACCCGGTTTTGGTTTAACCTCTGGTCACTTACTCGATCTGTGCTC
567	AMP0011197	105.38	R7	D	ATCCATCCCAACTATAACCTCATAGAAATCCAGCTCCATCTCTCCTAAGTCTCCGATGAAATCGACCCCTCCAAGTAGAACTGATACATCTCGATGAACGCCAGTGGTCCCTAATCTCTGTGTTC
568	AMP0009256	106.16	R7	D	AGCTTGTCGTCGTCTTTTCCACTACGGAGGTCGGACCTATTCGTCGTCACGTCCTCTCCAAACCGGAGCTCGGATCTGCTGGTC
569	AMP0013654	107.74	R7	D	CAGCTATAATAGACCCTCCACTTATTGTAGCGTATTTTCATGTGCTATAATAAATATACATATTGACGCCGGTTTATTAACTAACCCTAACCAAACCTAACTGACCCTAACTAAACCTAACTAAACCACGTTCTTTTTCGATCTCCG
570	AMP0013655	108.52	R7	D	CAGCTATAATAGACCCTCCACTTATTGTAGCGTATTTTCATGTGCTATAATAAATATACATATTGACGCCGGTTTATTAACTAACCCTAACCAAACCTAACTGACCCTAACTAAACCTAACTAAACCACGTTCTTTTTCGATCTCCG
571	AMP0013348	111.66	R7	D	CACTATAATCGCAGGTGATGAGCAAGTGATCTCTAGTCTCGTCAAAGGAGTTACAGAGACAACAGAGAGGAGAGTTCTCAGGTGACCACCTCGCGATTCTTGCTCGAGTTGGGAGCCTGTTGAGCTGAGCGACCCACGTATTAAAAG
572	AMP0004799	113.22	R7	D	ACACACCAAAACAGTGTGCTAGATATATGTTTACAAAGAACCAAATACTCCTAGCTAGAGGATACCAACAAACCCTTAGATACAATATACTTAAGCCTAAGTGATTGATCTTATGTTGTTGCCTCTTGCTGTCCACCTTGATTGATC
573	AMP0005821	114	R7	D	ACGACAACCTCTACGGTTAAACGCAAGCGAACTCAGCCTTCCGCCGAAGACAAAGAGACATCTCCTGCGGAAGCAGATACGGAGATCGGAACCATCCCCAACTCCGAAGACAACGTCACAACTCAGCGGGAAGAGGAAAATCCTGAG
574	AMP0003533	114.84	R7	Co-d	AAGGTGAAGTTCCAATCATCAGGAATGGAGCCTTTCCGATAAACTTCTTGGATCT
575	AMP0005208	115.22	R7	Co-d	ACATGAAGTGTCGATCGATATCAGAGCCATTCGATGGATAACGATTTAGAAGATTTCAAGTATCACAAAGTATGCTATTTACACACCAAGTCCATGGC
576	AMP0003561	116.95	R7	D	AAGGTGGCCCAATTCTTGCCAAGCCAGTCCATGCCTATGATCACCTCGTGATTCTTAAGGCGGACTACAATCAGATCCGCAGGCATTACCCTGTCTGTGATCAACAATCAGATCCGCAGGCATT
577	AMP0016430	0	R8	D	GAAGAAGTGGCAGCTTCTATCATTGCTGCAGAGACTTGTAGGCACTACTTCTTCTCCCAAGGGGGAGGATCTGCAAGCAATCCTAATACTCCACCACCAATTCAAGCACCCTCTATTAACGGTCTTCCTCTCCCAGGATTCTCAAGT
578	AMP0009505	0.77	R8	0	AGGAGTTAACCAAAAAATGAGTAACGGGCTATGAGAATGTAAAATGGGCTTTCTAGGGCGGTGATGATAGAGAGAGAATCGGTTAGTATTGGATCATCAATTCAATTCTCCTCCAAAGCTCAAAATCAATCTTTCAACAACGATGAT
579	AMP0002812	1.15	R8	0	AAGAGCTAAGCGGAGAAAGCAGCAACAATGTGGGTGACCAAGGATCATCACCGGTTGTTGTGTACAACATTGATCCTCCACCTGGATGTGGTTTAGGTGAAGAAGTCACGATTATTTGGCAACGAGCAAATGAGGCTGAAGCTTTAT
580	AMP0005135	2.3	R8	0	ACAGTTATACTAACAATCACGAACACTTCAACCACCAGCAAAGCCTTGTTTAGTATTCTCTGTGGTGGTCTTACTATAGTAAAGGATGATGGTGAAGAGTCTGATTATACTCCACGTGGCTCCTTTGGTCTACC
581	AMP0016083	3.08	R8	D	CTGGGGAATATAATAAGAACCAATGAGAAAATAAGATCCATATTCGAGGATCTAAAGTTTGTTCCGGAAACAACTGTGAGCACTAACAGCATTGTTCTCCAGAGTCAGGACACAGTTATACTAACAATCACGAACACTTCAACCACC
582	AMP0011323	3.87	R8	D	ATCGGGTCAGAGGTCAACACCTGGAGGTCCACTGACTCATGATCTGAATGTTCCTTATGAAGGTACTGAGGAGTACGAGACTCCCACTGCTGAAATGCTCTTCCCTCCGGTGAGTAAACAAACTTACACACTACTAGTGATTGATAA
583	AMP0002262	4.67	R8	0	AACGACCCAATGGTGGGTACTCGGAGAAGGTCTCAACAACCATGGGCTTGGTTGGAGTCATCTTCACCATACCAGCATCACCATTCTTCAAAAACTTGGGCTCCTTCTCGATCTCCTTACCAGAA
584	AMP0013710	5.46	R8	D	CAGGGACACGACCGTTGTTCTTCTGGAAATGGACAAGTCCTCTGGGGAAAGCGAAGACATCGCCTTTCTTGAGAGACTGAGAGATGAGCCTGTTGGCGGTGGTGAGAAACCCGACGTCGAGGGTACCTTCGAGGACGTAGACGACTT
585	AMP0003420	6.26	R8	D	AAGGCAAAGAAGGATGGCAGAGTGCTGCACAAACGTGCCTGCAATCTCTTCTAGGAGCCCCACAAGTTTGTCCACATGTAACACGCAGAACTGCTTCAGATTCATTG
586	AMP0008968	7.83	R8	0	AGCGAACAAGAACAGAGGAGAAAGAGAGGTCTGCAGAGATTTAGGGAAGACATGGAATACATTGAAAATATTGCTTCCGGAGCCAGAGCTCAGGCTGAGAAACAAAGGCAGGACGAAGAGTTGAAGGTTAAGGAGAGAGCAGGAGTT
587	AMP0009232	8.21	R8	0	AGCTTAGCGCTGTGATGGGGAATGGTTTCGATATGGGTCGGGTTGATCCTCCGGAGGAGTATCCCACGGTTTTGATTTTCG
588	AMP0005618	8.59	R8	0	ACCGAAGATCCTTGCAGTTTTTATAGTGGCTAATCAGTAACTTTGCGTGAGGACACCGAGGATATAAACACTGAGGTTCAACACAACTGTTCATGTGACTCCATAGTTTCCGAACAGTAACACAATTTCGGTCTGTGCACTTCC
589	AMP0019238	9.36	R8	D	GGCCCATGAGAGCCGTAAGAGAACCCGGTTCGGCGTAACCGGTAAGACCTTCAAGAACGTTTTGAGTCTCACCATCCCCCATAGTCACCATCACCGTTAGATCTTGCCACGTA
590	AMP0007719	11.77	R8	D	AGACCACAAGCTAGACCCGAAGAGAGATGAGCATATCCATCGAATAGATAGTAAGACTTGGCCTTCGGGTTGATTCCGGTACTGATGATGACAGCAATGATCAGACCGTAAATACCTAAGACACCAGCCATAACCACGGGAACAATC
591	AMP0002213	12.54	R8	0	AACCTCTTCGCTGATAAGCAGCATCTCTTGTCCAATTAGGGTTTTTGTGTTTGGGTTGCGAGCCTCCCAGAAGTGAATCAAACGAAACCTCAACTCAGCTTCGCATGGGCAGAGAGAGACATCTCTGAACAACATCACTTGGTCGCG
592	AMP0007936	13.31	R8	D	AGAGATAGGACAGCCCTCACCTACTAGACTTCGATGTGATTTTGATAGAGTTTTGACTAATAAATATCAGCATCCAGCTTCGATGTGTGTAACCTTGATACATTCTTGATGCTATCATAGCCAATGGTACTACTACCCCCTTGCGCC
593	AMP0002104	15.72	R8	D	AACCCAGGGGCGTCCCTCATATGGGAAGACCCTAAACAATTTAGTAAAGAATTTTCAAAAAAAATTTTTTTGCAAATCGGAGACCTTTTTCCATACTAATTTTTGTAAAAATTTTGGGGGTCCTAAGCGAATGTTTCACCTCGCTAT
594	AMP0003120	16.53	R8	D	AAGCCAACGAATATAAATATAAGAGAGCCTTTTCTACCGTGAGCTCACGAGACAATTTTGTATAAGAGTTTTGTTGTTATATACATCCCGCAAGCTAACCACAATCAGGAAACTTCCACATCAACACCCAGCTGAAGTAACCCTGCA
595	AMP0019910	17.33	R8	D	GTGGTGCTAAGTCATGTCCACATCTCATAACCATATTTGCTCTAGACTTATTGCACAACAGATTGAAGAGAATCCAACCCAACAATACTACTAATGAAGAGCTTGTGTCGAAGCTGGATCCATTTGTCAAACTACTCGTTGGTCGCT
596	AMP0004404	19.78	R8	D	AATTACCCAGTAAGACCATATATGCTGATAATGATCTCCTCGTCAGCGGACAAGAGTTGTAATCAGAGTCGCAATAAGCTCGAATCTTCAAGTCACTGTCTGATCTTAACATAAC
597	AMP0009634	20.58	R8	D	AGGCCCGCCGAGCCCGATTTCCAGGCAGCGTCGGTGTGGCATACGATTGCTTG
598	AMP0000283	22.21	R8	D	AAACAACAACAAACAAACCGCACCAGAAAAAGAAGGCCACGCTCTCTGTCACTTCCTTCTCCTATTTCTCCCCCATCTCTC
599	AMP0007536	23.03	R8	D	AGAAGGTTGAGATCTGGCCTTATGTGCCCTATGACGTCGTGGCTCATCCTTACGCATCCGGAGTCTACGACAAGAAGGCACCCTCGGGCTATGTGCGAAGAGCGGATGACCCTGGAGTTTCG
600	AMP0009782	25.28	R8	Co-d	AGGGCTGATGTCGGAGGTAGCAGAGTCGATGAAAGCAGCGAATGCAAAGGCGGTGAGAGCTGAGATGATGACGGTAGGTGGAAGAACCAAGTGTGTCTTGTTTGTTCAAGGTGTGAATGGGAATGAAGGTTTGGTTAAGCTCAAGAA
601	AMP0013106	26.04	R8	Co-d	CACACGTGGGAGGGCAGAAACAGCTCATGCGAACACCAATTGATGGATGCATTCGCACGCACCA
602	AMP0005806	26.81	R8	Co-d	ACGAAGGATGCTGGGAAGATTGCTGGTCTTGATGTCCAGAGAATTATTAACGAGCCGACGGCTGCTGCGTTGTCTTATGGTATGAATAATAAGGAGGGTGTGATTGCTGTGTTCGATCTTGGTGGTGGAACCTTTGATGTTTCTATT
603	AMP0020166	27.95	R8	Co-d	TAGAATCCAATCAGGGCTATGTCCACATAACCAAATGTTTCGCCTCCAAAGTAA
604	AMP0011898	28.33	R8	Co-d	ATGCGCTACGAAAATGTTGAAATGCTGGTTCCAAACAGGATCCGTGGAGTTTTTCAGAACGCGCGTACGAGCGAGAGTCGCTCTCGCATGCGGGACGGACACGGTGACGTAAGGATCGCTGGTATCCCTAGGGAGGCGGCGACGAAT
605	AMP0013298	29.83	R8	D	CACGCTGGGTCAAGAACCGAAAACACCTGGGACAAACCCTTCAACAGCCACATCTTCATCCGAATGGACCAAACCCCAACCTCATTATACTGTTTCAAACATCTACTAAGAAGCCATCGAGGAATTATGAGGTTGATGAACAACCGG
606	AMP0002252	30.57	R8	Co-d	AACGAAGTCACGTAGAGTAGATGGAAGATTCACTAGGTCAATCAATTCACCAAGCTTCTTGGGGTTATCAGTTATCGCCTTCTTCAACCTCTG
607	AMP0013428	31.33	R8	Co-d	CAGAAGCAAAAACCTCAGAACAGAATCAATCTCCGATGGGGAAGAAGAAGTGTGATTTATGCGAGGGTGTAGCACGAATGTATTGCGAGTCAGATCAGGCGAGTCTCTGCTGGGACTGCGACGGCAAAGTACACGGCGCTAACTTCC
608	AMP0012460	32.08	R8	D	ATTTCTTAGCGCACCAAAACACAAATAGAAGGCCATATATTGCACACTAAATTAAATGAAACGCGACGTATTAAAAAGGCCCAACGAAACCGAGAATGACACAAACTTGATGCTCTGCGTTTTGGGTTGAGGGA
609	AMP0019658	33.73	R8	D	GTAGTGAAGTTATGAAGCCGAAAACTATCATCTGAATCTCTTTCACTATCCCCCACCACTGATTCCCTCCTTGTTCTGCATCCACATTTTCATTTCCGTTTCCTCTGTTCCCATCACCACCTTCGTTCTCTTGTCCCTCTGCACACA
610	AMP0011490	34.55	R8	D	ATGAACTGCAGTCCACACAAATGGCCACCCAATACTGTTTGTCGAAGTTGAAAGGGAAATAAAAACGGTCCGCATCGGCAGAAGACGAACG
611	AMP0010093	35.38	R8	D	AGTAAGGAGTCAAAGGGTCTAGGAGGCTGCAGATTGAGCTTGGCTATGAAGTGAGACCACACTGCCTCACTATACGAACAGTCAAAAAACAGATGCTGGCGAGATTCATCTTGAGCAGAGCACATGACGCATGATGCCGGAACCTGA
612	AMP0000397	39.23	R8	Co-d	AAACATGGATCTGAAACTATACAAGTGGATCAGAAATGCAAACTGCTGGACATTGGTGGAAAGAAACATGTAGTTGCCGAAGGACGGGTGCATTCAACAGACCCAAATCAAAATGTCCACTTTGTACGATTGGGTCCAAATGCAGCT
613	AMP0000398	39.23	R8	D	AAACATGGATCTGAAACTATACAAGTGGATCAGAAATGCAAACTGCTGGACATTGGTGGAAAGAAACATGTAGTTGCCGAAGGACGGGTGCATTCAACAGACCCAAATCAAAATGTCCACTTTGTACGATTGGGTCCGAATGCAGCT
614	AMP0000594	39.97	R8	Co-d	AAACTTGTGTTCATCCAAATCTCTCAAAACAGACAGCAGGTTTGCTCGATACACTTCGCATCGCT
615	AMP0002173	40.35	R8	Co-d	AACCGGTGTACATGAAGACTTCATCCAACCTAGCTCGACTACTGGAGACACCACAAATGGTAACACTTTTGATTTGGGATGATGTTTTAGTTGTGGTTCTCTTTATTTACTTGCGCTCTTGTAAAAATG
616	AMP0005949	41.08	R8	D	ACGAGTAATATATCAAATTGAAGCCCTGGACGAGACGAATCCATCGCCGCAAACCTTGTATCAATCCGATGTCTAAAGTGCCCTCACTCTCCGTTCCAACCGGCACCGTCAACTACCCTAAAACCCTAATCAAAAGCCTAAACCGCA
617	AMP0000038	42.69	R8	D	AAAAACCACAACCACCGGAAGAATCACCGCAAAGGGATGATCCTTACGATCAGTCTCCAGTGAAGAACCGTCGCAGTCCTCCTCCACCAGCTTCGGTAAACTCTCCTTCACTTCCTCTTCCGTCACCTCCTCTACCACCACCGGTTA
618	AMP0005978	43.49	R8	D	ACGATCCACCTATCAATCTGAAGCCCAAGACGAGAGGAATCCGTTGCCGAAGACGGCTTGTCGATCCGATCTCTGACGCGTCGTGAATAGCATATACAATCCGCGCCGCCGACTCATGGTTTTTCCGGCCAGCTCCTC
619	AMP0004337	44.28	R8	D	AATGGAGGCTCAGGAAGGAGTTGCTATTGAGATTGCTGAAGCTGTTGTTGGAGCTTTGAATGGAGAGCTTGCTGCTACTGCTGTCAATGCTCCTATGGTTTCTGCTGAGGTGAGCATTGGATTTGTGTTTGAATGTTTTTTTTTTAT
620	AMP0019368	45.81	R8	Co-d	GGGGAGACCTGAAGGCCCCACGACAGAAGCCTATCCCTTGTTGGACACCTATCAAATACCATCAGCCAAGTATGGAA
621	AMP0000954	46.58	R8	D	AAATAAAAGAAATAGTAACATGACCAGAACCGTATCGTCCAGAGACCAGTCCGACCATCCAGACATAGTCTAGGTTCGACTGACCATTCCTGAAGTCCGGCTCTAAGGCCCAGTGGACTTCCTTACCTGATCCAGCACTG
622	AMP0004819	50.6	R8	D	ACACAGATGACTACATTTCCACAAATGCCTACATCGTATACCTTGGATCTAATCCAGTGTCGTGGTCTTCCAAGAAGCAAAATGGTGTTGCTAGATCCTCGACAGAAGCAGAATATCGAGCAGTGGCCAACACAGCATCAGAAATAA
623	AMP0015382	51.37	R8	Co-d	CGGCAAAAGAAATGGACCACAGAGGCTAAGCACATCAACGAAGAAGACATTATTGACACTAAGGTGAAACAAGATGGAGATGAGAGCCGCAGTTTCACTA
624	AMP0007773	52.14	R8	D	AGACGATGAGACACGAGATCAGACCGATGAAAAGGAGAGCGGTGGAGGTAAAACGGCCATGATCTCCGTCGTTTAGTCGACGGGGCATGGCCGGAGTGGAGTCCGAGAGGGTTGTTGGTTGACTTTTGTGACGGAGATGCGAAAGGG
625	AMP0005293	57.02	R8	D	ACCAAACGGAAGAGTGACGCGAAGGTGGTGAAAAATGGTCTCTTCCTCGGTTCTTGGGAAAGGCACGTCGCGAAGACTTCAATCTCCGGAATTGTCAACCGGTGAGAGGATCATCACAGTCAGTACGTGGTGGTGTCTTACTTCTCA
626	AMP0017753	57.82	R8	D	GATGTCAAACCACCATACATGACACTAAAGGAGAATATGACAACCACTGCAGTA
627	AMP0005942	60.23	R8	D	ACGAGGCAGTGGCCGTAAGGACGCTCGCGGTTCCCGTCGTCGAAGGAGCGGATGATGACGGCCTTCTTCCCGGCGTATCGGCCTTGGAGGAGGATCACGGCCTTGTTCTGCTTCAAGAACTTCACCATTGTTGCTTCGCTTTCTCTA
628	AMP0012354	62.65	R8	Co-d	ATTGAAATAACATCCGACGTTTTGGGTACGGAACTGGGCCCAGTACGAGCTAACCGCATATCTTGCGTGCCTATAAATAGAGACCGGATCGTAACATTCTTTCCCAGGAGCCAAAGCCGCACACGTTGTGTTGCTTCGGCCACAAGC
629	AMP0004414	63.03	R8	Co-d	AATTATGTGGGTTGATAATATTGAGAAATGATCCATTTTTAAATGTAAAACTTATCTCTTCGCTGGTGACTTACTA
630	AMP0014144	63.03	R8	Co-d	CATGCTGAAGAAACCATCAAAAATGGGTTGGTACCAAAATATACTACAGTGCGCATGCTGTAGCCTGTAGCTCATCCAACTC
631	AMP0004413	63.03	R8	D	AATTATGTGGGTTGATAATATTGAGAAATGATCCATTTTTAAATGTAAAACCTATCTCTTCGCTGGTGACTTACTA
632	AMP0018580	63.41	R8	Co-d	GGAACCGAGAGACGAAGAGGAACGGCAACGAACGGAGAGAAGACAACTGGCTCATGCTATTTGAACCAATTTTAAGTCTAAACAAAAACATAATTAGATGACCAAGTTTGAGGGATTAGAAACCCAAGGGGTTACTAATACATATCT
633	AMP0001394	64.19	R8	D	AACCAAGACCAAATCTCCTAGACTTGCTCGGACGTTGTCCAAATCGCACGAAAAATGCAAAAGTCTGATACATAGGATCGGGGAAGGTAAGCACATACGACGTCACACGACGGATTTTCATTATGATCCGTCGAGCTATGCCCTAAA
634	AMP0011108	64.97	R8	D	ATCAGAAACAGCCTTGTATTCCTTTCACCCAAAACACTTCCCTTCTCTTTGGCTACACACAAGGA
635	AMP0019407	65.76	R8	D	GGGTATTTGACTTCCATGATGGAGTCGGCGGCGAGTAAGCGGTCCACCTCGTCGTTAACTGCCTTTGATCGTTCTGGTCCTAGCTTTCGGCGCTTCTGGCGGATAAGCTTAAAGGTCGGATCAACGTTGAGCTCATGGGAGGTGATT
636	AMP0013561	67.35	R8	Co-d	CAGCAAATAATCTGTTGACTGCAATCTATGCGGAAAAACAGGTGCTTTATACATGTTTGTTTCAACAGATGACTGACTGCAACC
637	AMP0000694	68.14	R8	D	AAAGAGCAATACAAGTTCATCGAAGGAGGAGACATCGAACTGATGTGTTGAATAAGATAGAAGAGGAGATTCACAAATTGCGCACTAAAGGTCTCACAAGTGTAGAGGACATCAATCTCTGGAAGTGTAGAGAAAACACATACTTGC
638	AMP0000670	69.72	R8	D	AAAGAGAAGGTTTCATGGAGTAAGATTGTTTGGTTCTCCCAAGGGGTGCCTCGATTCGACTTTAT
639	AMP0004722	72.91	R8	Co-d	ACAATGAATGATGGCTTTATGTTGCAGCAAGGGCAGGATAAGCAACTTAGCCAAACATTGTTCTCCATGCCATTTACGTCGAGATGCGTTCTTAGATCTTTGATGGATGCCATGGAGGAACTGGAACTGAATGCCCATAGTGCTTCC
640	AMP0008458	73.29	R8	Co-d	AGATGGGTTGAGTTCATAGAAACCTTTCCTTATGTGGTCAAATACAAACAAGGTAAGGACAATATAGTGGCTGAT
641	AMP0018516	74.07	R8	D	GCTTCCAAGCTATGATGAAGTGTGTGCTCAACTACAAAAGGAGATAGGCTCAGATGGACTCTTTGGTGGTGGAAAAGGAGAGTTATCCATGGCACACAAAGCTGAGAAGATGGAGAGTACATCAGCTAACAAGGCTTACTATAAACC
642	AMP0008503	75.64	R8	Co-d	AGATTGATGATGGTGTTGTGAGGGATGTGGTCACCCTCATCGACAGTCAGATGGAACAGGAAGTGTCTCAGCTTCAAACCGAGGATGACGATTCGACGGGATCGACCGGCTTGCCTCGGGTTCGGATCAACCAAATCGTTGAAGCGG
643	AMP0017895	76.03	R8	Co-d	GCACATTGATCAGATCAAACACGAGCTATACGAAACTATGGATGCTATGGAGGAGAGACTCAACGGTAGATGTGATGACATTGACGACCCTCTCAACGAAAGAGTGAACAGCCTATGCAGAACTACTCATCTACTGAAGAATGAGAT
644	AMP0008498	76.8	R8	D	AGATTGATGATGGTGTTGTGAGGGATGTGGTCACCCTCATCGACAGTCAGATGGAACAGGAAGTGTCTCAGCTTCAAACCGAGGATGACGATTCGACGGGATCGACCGGCTTGCCTCGGGTTCGGATCAACCAAATCGTTGAAGCGG
645	AMP0000735	77.55	R8	Co-d	AAAGATTGGGAGTTTGGCTTGCGTTGTTTCCTACGGTTTATTTATCAGCAGGAACGGCGACAGCTCTGATTCTGATCGGTGGAGAGACAATGAAACTCTTCTTTCAGATAGTTTGTGGTCCGTTATGCACCTCGAACCCGTTAACTA
646	AMP0009722	77.55	R8	D	AGGGAGAACGGATGCAACCAACATCACTTGATCCATGCAGACCATCCATCCGGACCCATGGAACATGGCGATGGTAAGTGGTTAGCATCACTAACCTTAGGAGTGGCCGACGATGGGTTCTGGTCCTTCCCACTAGCCTTCTCGGTT
647	AMP0004856	77.55	R8	D	ACACCAGTTGTGCAACCTCCGACGAATGAACTGGTGACTCCAGATGAAATTGCTCAAGAGTTAGCGGTGCCAGAGTTGCAGGTTGATGAACAGTTGGGACGTGGTCATCGCACAAAGGTTCCTTCTTCTCGACTGCGTGACTATGTA
648	AMP0014018	78.34	R8	D	CATCTTCCTCAAAAAGGCAACTCAATCAACCTTCACGCTTTCTCAGATGCCGACTGAACGGGTGATGCAGATGATTATATCTCTACGAATGGGTACGTGGTGTATATTGGTCAACACCATGTCTCCTGGTCGTCGAAGAAACAGAAA
649	AMP0010210	80.63	R8	D	AGTCACTCAGTGAGGTATGGGATGCTAATCCACAAACCACCGACTCAAGTAAATAGAAGTCCCGCTATGTAAGTTTAGCTCTAACATGAACAAGTAAGACGCCTAAATCATCACACACAACAAACACTGAGCAGATAGTGCATATCT
650	AMP0008803	85.32	R8	Co-d	AGCCAAACCGAACAAACGGCCCTTCTTCTTTGGAACCGACTGAAAAAGAAAGTGTCTAATTTAAATAATATAAAAAATAGATTGAACTTTAAAAAATGAACTTACCGCTTCAACGATTTGGTTGATCCGAACCCGAGGCAAGCCGGT
651	AMP0016125	90.02	R8	D	CTTCCCAGCGGTTTGGAGATAAATATTTTCGATTTTTTTAATTGCTTACAATCTTTGAATCGATTTATTCCCAATGCTATTGATGTTTGTAATTTGATTGGGGACTACATCTCTGGTTACAACTTGTATCCAATTCGAATTGCAGGT
652	AMP0018963	90.02	R8	Co-d	GGAAGGTACGGACTGAGCAGTAGGTCCGGAGTTCGACCCTAAGGCCTCTTATGAACCTGCGGACCTGCACCTTCTCATCCTCCAACTCCTTACCCACATACTTCCTAAGCCGGTTGAACTCCTCTTCATACTCCCTGACTGACCTGC
653	AMP0018966	90.02	R8	D	GGAAGGTACGGACTGAGCAGTAGGTCCGGAGTTCGACCCTAAGGCCTCTTATGAACCTGCGGACCTGCACCTTCTCATCCTCCAACTCCTTACCCACATACTTCCTGAGCCGGTTGAACTCCTCTTCATACTCCCTGACTGACCTGC
654	AMP0004079	91.54	R8	D	AATCATGTCACGAGATCATGCATTAATTCTGAGTTTTAACAAAGGACAAAAATGGCATAACTGAATGATCCAACTGGCGAGAACTTCAGGTTAAGGCACTGAATGACCCAACTGGCGAGAACTTCAGGGAAGAAAAAGAACTTTGTG
655	AMP0018540	92.31	R8	D	GCTTCGTTTTGTGGTGTTGTTGTCTTGCACCAACTTACGGTCTTGTCTCTAGGTTTGGACTAATGGCCTATGCATGTTTGTTGGGTGTGATTGGTTGCTTTGGCTCTACGTTTGCTGATGCTGGGATGCGTCTTA
656	AMP0014520	93.09	R8	Co-d	CCATCAGCAAACCACCAGCACTTCTTCCTTCCACACACAGTTTTTCCTTTGAACAGTACTTAAGTTCTATTAAACACTCAGCACAAGCGATAAAATCAGTGAACGTGTTTTTCTTTTTCAGCAGCTTCCCGTTTTCGTA
657	AMP0016052	93.47	R8	Co-d	CTGCGGGACTTGCTTGGATCTTCGACTCGCCTACCTTACTGCGCATGACGGAAGGATACCAATATCAACAACGCGTCTCATCGGTGATCTTGGCCGAAGGGTTAGCAGTACGGGAAGCTCTCTCTCATGCTCTTCACCTTGGCATCT
658	AMP0003570	95.79	R8	D	AAGGTGGCCCGATTCTTGCCAAACCAGTCCATGCCTATGATCACCTCGTGATTCTTAAGGCAGACTACAATCAGATCCGCAGGCATTACCCTGTCTGTGATCAACAATCAGATCCGCATGCATT
659	AMP0013139	96.56	R8	D	CACATCCGATGTTGCTTCTTCTTTGGCCTGACACAGTTGCTGATGCACCTATCAGCCTCCTTCCTCGTACCAGCTGCACACCCATGCTTCAGACC
660	AMP0002745	98.89	R8	D	AAGAGACAAGTTCAGTCCTAGAAGCAGAAAATGTATGTTTGTTGGGTATCCATTCGGGAAAAAGGGATGGAGAGTGTACGATTTGGAGACAAATAAGTTTATGGTCTCGCGTGACGTGGTGTTCAAAGAAGATGTGTTTCCATATGA
661	AMP0003905	100.44	R8	D	AATAAAAGACAACAAAAGACACAAACATGACAAACTAAAACAGAAACACAAATCCGAATGAAACATGACAACAAAAGACACAAACCATAACTACTTCTTCATAATGCTAACGGCCAGGATGACTGTGACAACAACGAAGCCTCCCAA
662	AMP0000516	0	R9	D	AAACGCCGATGAGATCTAGATCACCGACGAGATCAACCGAGGGAGACAAGCCTGAGAAGGCCGAGAAGGATTCGAGAGAGAGAGAAGCCGAAAAGGCCGAAACACCATCTCTCCTTCACCCAGTCTTGTTTCGA
663	AMP0003103	1.36	R9	Co-d	AAGCATAGCGCGAATGTGGCTAAACGTTTTACAAACGCAGATGCTTTCTGCATGTCTTGG
664	AMP0007755	3.44	R9	D	AGACCTCATCCCCCACGTTGTCAACACTCATCTCCTGCGCAGCATCTTCCTTTACTTCAGATAACCCTTTACAACCAACATCCTCACTCTCTGCACTCGCATCAGTTTCCCT
665	AMP0004527	4.87	R9	D	ACAAACTAAAAGACCCTGAAGCCTTGAGGAGAAGCAAAGACCATTTGCTCAGGCTTCTTGATGAGGTTGAGAGCAGGCTAGAGGGGACGAGTTATGTGGCAGGGAATGAGTTTAGCATGGCTGATGTGATGCTAGTGCCT
666	AMP0020119	5.57	R9	D	TACACAGAGGAAACGTTTTCGAGTTGGGGGAAACCTTGGAAGCAGAAGCAATGTGAGGAACAACAATAGCATTCTTCATATCAGCAA
667	AMP0002810	7.66	R9	Co-d	AAGAGCGGCGTTTAGGTGTCCAAATGCAGGGTCCAAATGCAGGGTCCTTAGCATATTAAATTAATTATAAAACCAACATTATCGGGGTCCAAATGCAGGGTCCTTATCATTTTTGGGCCCAAAATAAATTAAAAAGGTTTTTAATGT
668	AMP0002778	9.02	R9	Co-d	AAGAGATGTCAGAGTATCTGGTCACTGGAGGAACTGGTTTCATCGCTTCTTACATCATCAAATCACTCCTCGAACTCGGACACACCGTTCGAA
669	AMP0020354	13.24	R9	Co-d	TCGATTGCGAACTCATCCTCATCTCAAACCGACTGGAGCACGCCGCCGGGGCCAGAAACCACCACTTCACCGGATCGCGAGTCACCAACTCCATCCCAATTAGAGGTCGACGCTGACAAACAACAAGACACACACCCACCGGAATCA
670	AMP0011763	13.96	R9	Co-d	ATGATCTGAATATGAGACGAAGCTTGACGAGTAGCGGCTCATATTCTGAGATTTTTAATTTTCTGCTCATTAACGGCAAGCCAAGGTACCTGATGGGAAGTGATCCTCGGGGGAAGCCAAAACACGCAA
671	AMP0014353	15.43	R9	Co-d	CCAAGCTGAAGAAGGTACAAGACATACACCAAGCTGAAGAAGATACACGCATATGCATAAGAAAAGTGAAGCTCTCGGTTGTGAAGGTTTACAAGG
672	AMP0011786	18.38	R9	Co-d	ATGCAAATGCCACCTCTGAGTCTTCAGTAAACCTCACCGGCTTGACAATCTGACGTCGAACACGATCTCTTGCTAGTTGATAGTCACTCAAATCCTCTGTAGCTTCAACAGCTTCTTCACTAC
673	AMP0001086	19.1	R9	Co-d	AAATTATTCAGACACAAATAAAGTTCGGTAATATTGTTGTATTCTTCTGTTACACGGAGTTGACTTCATCTTCATCGTCACTCCCTCCACTTCCACGGCTACGGCTACTGCTCCCGCTGCTACTCTGCCCACTTCCGCTGCTTACGC
674	AMP0001088	19.1	R9	Co-d	AAATTATTCAGACACAAATAAAGTTCGGTAATATTGTTGTATTCTTCTGTTACACGGAGTTGACTTCATCTTCATCGTCACTCCCTCCACTTCCACGGCTACGGCTACTGCTTCCGCTGCTACTCTGCCCACTTCCGCTGCTTACGC
675	AMP0010822	22.65	R9	Co-d	ATACGGCCAAAGTCACCGGGATGTTGCTGGAGATGGACCAAGCCGAGATCCTGCACCTTCTCGAGTCACCTGAAGCTCTTAAAGCCAAAGTCTCTGAGGCGCTGGATGTGCTCAGGCTCTCTGCTAATCCAC
676	AMP0010290	24.79	R9	Co-d	AGTCTAGTACACCAACTCAATCTCAGTTTCTCACACCAGAAGATGCAGCCAAGTCTCCATATTTGGCTAAGGAAGCAGGAGCCTCACCTCGTTTGAGATCGAGAAGGTCTAGTGATAAAAATGCTGAACCAATGCCTCCTCTCATCA
677	AMP0004207	25.52	R9	Co-d	AATCTGTTCTCTCGATCAACCCATCTCCTCTCTTGTAACTACAGATCGTTATCGAGTTGATGATCGATTGTTGAAGACCTGTTGTTCTGATCAGCCAGATTGGATGATCCACCTGTTCCCTCTCCTGAAACTCTTCACTCACCGCGA
678	AMP0010348	28.45	R9	Co-d	AGTGAGAGAGCAGCTTTACTTACTGATTGTTGTGTTTAGCAGTTTTGTACAGAACCATGACAGTTTTTCTATTTATGGTTTCAGGTTTCTGTTGA
679	AMP0016657	29.17	R9	Co-d	GAAGAGAAAGTGATTCGAAACTAGTCGGAGGGTTTTTCGCTTCGAATGCAGATTGAGAAAAGAGTTGAAGAGCTTCATCGTATCTCAGAGAGTTGACTACGTAGACGTGCTTCACACCAAACTCATCTAGCAAATTCTTGTCTTGTG
680	AMP0013785	29.89	R9	Co-d	CAGTGGCACCATATGTGTTGAACTACAACGGAGCACTTTTTCGGCAATATCCTGGTAAATACTATAGTATTCTCTCCCGGGAATAAATGTATATGGCTCCGGTACATG
681	AMP0010713	45.48	R9	Co-d	ATAATTAACCGAAAATGAAAAACAAGATATCTTTTATAGGAGAGACCTTTTTGTGCTAAGGAAACCAATAGGAACAACAGTTGGCATGTGGGGTTTTTTTGGGACAAGGCGGGTGCTTATATCGGTGTGCAGAACTACACAAGGCTA
682	AMP0014559	46.23	R9	Co-d	CCATGAACTGGCGGACCAACGGAACGTGGAGGTCGTAGGCGTGCGTGGCCATGGTGCCCAATCCGAGCTGAGCGATCATCGCGTACAGATCATCCTTGATCCGCATCTTGTGTGTGACCTCCGGGTCAATGAAGCGTGTAGGCTCGA
683	AMP0010884	48.14	R9	Co-d	ATAGCAGGAAACTCGCCGGTTTAGTCCTTAAAAATGCTCTCGATGCTAAGGAACAGCACCGGAAGTATGAACTTGTCCAGAGA
684	AMP0014918	49.61	R9	Co-d	CGAAGAGGAGCGTGAGGAAGAGGTTGAGGTTAAGGAGAAAGTCAAAGCTAAGTTCACTCCTAGGAACCATAAGTATACTAGAGATGATGATGAGGATGAGAGAGATGAATGTTTGGAGATGGTGAGGTTTAGTAATAATAACGGCTT
685	AMP0011771	51.07	R9	Co-d	ATGATGCTTACAGAAGGTATTAGTGTCATCCATTGATCTTGGCTTAAATTTGCGCAGACTTCTATTCTCAACGGTGTAATAAGCTAGCCTGCGCTGGTAATATTCGTGATATTCATCGGAAGAGTCCCTCAAAAAGTTGAACCTTGG
686	AMP0018386	52.52	R9	Co-d	GCGGGAAAGATTGAAACTAAAATGGGAAAAGGGAAAGAGAGAATTTGTTCTCTCTCTCTCTCTTTCGGTGTTGCGTCTCTGACTTCTCTCTCTCTCTCTTTGGCACTTTCTGTGTGTTGTTGTGAAGTTCTATTTGTTTTCCAACCC
687	AMP0002197	53.25	R9	Co-d	AACCTCACCAAAAAAGCTCTCTACTCTGCGGTCGTCGCAGACCAAGGAGAACCGATCGTCCACCATTCTCCCGTGGTGGATCTACAAGATGGAGTTGCAGTTGTAGACCTCCCTGAGGATC
688	AMP0007258	53.99	R9	Co-d	ACTTGAGCGATACGGCGAGATTGGAGATGCTAGCTCCGAATGCCACGTGGCAGTTTCCGGCGATTGTGGCTTCGAGTTCCCAGATATTGGCATGTTTATTGTTATCCTACGGAGGTAACCAACGAAAAAAAAAAGAGATTCCAAGTC
689	AMP0017713	55.48	R9	Co-d	GATGAGCAACCCTGACTGGACTGAACTCTTTCCCTCATGCCGCTGCCAGTATCTCAAGTATGAGGGGTCAGATCACC
690	AMP0015984	57.73	R9	Co-d	CTCTAACTTGGAAACTCCTTCCTTGGGATACCAGAAATGGCAACTCTGCCCTCTCTTCAGACTAATGGTTCCTCGAATTTACCAC
691	AMP0014743	59.2	R9	D	CCGGAGTCGAGATAACTGCAGCGCAGCAGAAGAGTCTCAGCGAGTTGAAGATGAAGGATCACCAAGTCAAACATTACCTGTTTCAGGCGATGGATCGAGTCGTGTTTGAGCAGATCTTGGACCGCAAGACATCCAAGATCATTTGGG
692	AMP0000604	61.42	R9	D	AAAGAAAGGCAGACGTAGAAGGCAAAAGAGTCAAGTACGGAGCTCAAGGCAGGGGCATCATCTTGTACTAGGCTGCGAGGTGCTAGATAAGACTGATGGTATGTGTTTAATTGTAATGAATCTTACTTAGTTTGTATTATTGGCTTC
693	AMP0004322	62.16	R9	D	AATGCGCAAGGCCCAACTTGGTTCTCAGCCTACGTTGTTCCCAGCCGACTTATAGCCCAAGTCCCACAACATTACAGAAATACACA
694	AMP0009494	62.9	R9	D	AGGAGGGGCATCACCACAGAGAGACACAGACTTGCGGCTAGATTAGGGTTTCGATTATTCTCTTTGTATCTCG
695	AMP0004191	65.12	R9	D	AATCTGGAATCATCTGCATAGAAAGTGGGATATCTTCTTACTCACAACTCCTATTGTTGAGATGAAGCAATGAGATGCAGTAATAACCAAGATGTGAAGGTTACACAATGAGAGGCAATGTATGAGTTAAAGCGGCAGAAGAAGATA
696	AMP0018687	66.6	R9	D	GGAAGGTACGGACTGAGCAGTAGGTCCGGAGCTCGACCCTAAGGCCTCTTATGAACCTACGGACCTGAACTTTCTCATCCTCCAACTCCTTACCCACATACTTCCTGAGCCGGTTGAACTCCTCTTCATACTCCCTGACTGACCTAC
697	AMP0002871	67.35	R9	Co-d	AAGAGTCAGATCGACCGAAAGACGTATTGAGTTTGGACGACGTGCCTTTGATTCCAACGGATCCAGAAGATTCAAATGGGAAGAGATGGACGAATTTGGAGTCCACAGATTGGACATGCTAGGGGAGTTGATGGTGAAATCA
698	AMP0008397	67.35	R9	Co-d	AGATCCTGCTGAATTTGTTTGAAGGAGATGATAGTGTTAAGAGGACACGTCTGGATCATCTTGGTTCGCAGTTCGAGAACCTCAAGTAGTCAGATATTGATACGGTGGCGAGCTTCAGTGTCAAACTCAGTGCTATGGCGCATGAAG
699	AMP0010765	67.35	R9	Co-d	ATACCCAAGATCACCTCATGATTCTTGAGTTTGACCACAACAAGATCCACAGGCATTACCCTGTCCTGGATCACCACTGGGATATCCTTCACTCGTCCTAATGAGGGCATCAATTGGCCTCCAGCCGCACTCACTAGGCCAGGATCA
700	AMP0012161	67.35	R9	Co-d	ATGTGAAGAAAGGTATTCCACCGAAAGTTCTGAGGTATTTTCCGATAATCCCACTGCTGAAGAGGATGTTCAGGTCAGAGGACATGGCGAAGGACTTAAGGTGGCATTTTATTAAGAGCACTGATGGAAAAAGCAGGCATCCGGTAG
701	AMP0009875	67.73	R9	Co-d	AGGTAAACTGGACTTTGACTTTTGATTCGCGAATTGGGCTGTTAAGCCCATGTCACCTTTTTTTTCTTTTGTTCCGCAGCCCATTCGTG
702	AMP0011819	67.73	R9	Co-d	ATGCAGAGGCGGAGGCGCGACTAACAGAGGCAGAGGTGGAGGCACGAATAACGGAGGCAGATGCGGAGGCGTGACGAAAATATATGCAGAGGTGGAGGCTGACAAACTGATGCAGAGGCGGAGGCATGGAAGAACACGACGATGAAG
703	AMP0010912	67.73	R9	Co-d	ATAGGCTCAAATGGGTTCTACGTTACGCCACTCTCCTCCCTCCTATGCCCGATTCCTCCCGGACCGAATCGAACCGGGTCATGGGCTGCACGGCCCG
704	AMP0002925	69.2	R9	D	AAGATCAGAATCAGAACGAAGCAAAATACCCTGTCCCGGATTGCCTTTCAGATATCGGACCACCCGTAGGGCAGCATCCCAGTGCTCAGTAGTCGGTTTATGCATAAACTGGGACAAACAGTGAATGGCATACGATAGGTCTGGACG
705	AMP0016019	71.45	R9	Co-d	CTGAGTCAGAATCAAACGTTCCATCTCTCTCATTTCTTGGAACCTCAACACCAATACCCTTTCCCCGCAGCAACCTCGTATTCAGTCCTTGCTCATTCAACACCGGAAGAAAGATAGGAACTCGTCCGAGCCCTAACCCTTCCACCA
706	AMP0004911	72.21	R9	D	ACACGCCAGATCGAAGATGAAGTGTAACAGCTGTTGAAATGTTTAACAAACAAAAGTGTGTTGGGATGAATAAAAATAAAGGGAGTCGTTTCCTCTCCTCGTTTCTGGTTGATCTGTACTCGGAACTCGCTTGGTTTGGTGGTGGCC
707	AMP0008123	72.96	R9	D	AGAGGAGCAGTCTAATGATTGTTCCCGAACGAAAAGAACAGGCGCTCCTGAGATAGCAAAACGAGTAAGGGGCTGTGGACATCAATGGAGCCGTCCTCTCACGGCTATTTTGCGCGATATCCTGCATCCACTACGAAAAGTTGGTAG
708	AMP0012730	74.43	R9	Co-d	CAACGACATCAGCAGCAATTCCCAGCCGAAGAAGATGAGGCTGATCAACATCGCCGCGTTTTTCTTGATGATATGCGTCGGAATAACTATGACCACCGATGGGAAAATAGTTTTAAAGTGGACATTCCAGAATTTCATGGTGGTTTG
709	AMP0007716	74.81	R9	Co-d	AGACCAATATTTAGAAATATCATTTTGCTTATGACCGATCACCGTCTAAGCAGACATCTAGACACCAACTGAACCAACTTTTAGACAAATCATTTTGTTTATGACTGATTTGTCGTTTAGACAATAGACAGAGCATCGGTTGAACAT
710	AMP0008552	75.56	R9	D	AGCAACAAAACACAAAACTATCAATTAAATGAAACGGCAATTCCTGGTGCGTTTGGACGCGTGTCGCCACGACATAAGTCGAGTTTCC
711	AMP0005232	76.31	R9	D	ACATGGAACATGGGAAGAAAACAGAGGAACACCCCGTGGTACTCCCCCATGAGATCCTGATCCATCGTCACCATCAGCGCCGCCGCGATGAAGTTCCGGTGAGTCAGCTCGACGCCTTTGCTTATCCCCGTGGTTCCCGAGGAGTAC
712	AMP0015602	77.05	R9	D	CGGTTCCCAAGTGCACCAATATCCTAGATCGGTCATCGAGCTTCTTTCTTC
713	AMP0010288	77.78	R9	D	AGTCTAGTACACCAACTCAATCTCAGTTCCTCACACCAGGAGATGCAGCCAAGTCTCCATACTTGGCTAAGGAAGCAGGAGCCTCACCTCAGTTGAGATCGAAAAGGTCTGGTGACAAAAGTGCTGAACCAATGCCTCCTCTCATCA
714	AMP0015613	78.51	R9	D	CGTACCTCTTCCCTCACCAACAGCAGTCAAGTCCGTCACGGGAGTCTGCCCCCACGGAGTCTCAGAACCACCAGCGGCTCTGCTCTTCGGATCCAACGCCATGACAAGCTCCTTCTCCTTCTTAGCCTTCTCCAAAAGAGTATCAGG
715	AMP0011515	84.49	R9	Co-d	ATGAAGGTGAGGAGAAAATGTTTGATTCTGAAGCTTTGGCTGCACTGTTGAAGGCAGCCACTGGTGGTGGAAGTTCAGAAGGTGGCAATTTTACCATAACATCTCAGGATGGTACGAAGCTTTTCTCTATGGATCGCC
716	AMP0004050	86.01	R9	Co-d	AATCAGCAACACATGATATTTTCGAATGCCCACCTGCACTACAGGTTTGGCTTCATTCGTCAATTCCGACGAGCC
717	AMP0009640	86.8	R9	Co-d	AGGCCTCAGCTAGTTATGGCGATATGCATGCCAATGTTCCAGATCCTCACGGGGATAAACTCGATCCTCTTCTACG
718	AMP0011060	87.58	R9	Co-d	ATCACACTGGAGTTGTCATACATCACCGTAATAGGAGTCATGCTATCGGAAGCCATCATTGATGCTCTTGCTGGTGATATACAATGAAGTCGAGAATTTTTGACGTAGAGAGAAGAAGTACACGAACCAGCTGAGCCTTCGCCTTTT
719	AMP0009474	88.36	R9	Co-d	AGGAGGAGGAGGCGGAGGAGGAGATGCTCTCCGCGCAATCTGCGGTGCCATCTTCACCGTCCTAGTCTTACTAGGAATCATCGCGTTAAT
720	AMP0020525	89.94	R9	Co-d	TGGCACGGACAAGATCTGATGGGTCATCTAGACATGAAAGAATGGCTAACGACA
721	AMP0017104	97.8	R9	Co-d	GACGTGGATGAACACGGCGGTTCTCGTTACTTGCATAAGAAACTTCCGGCGAAACCGTGGTCCGGTCTCCGGGATCTTGAAAGGGTACGTGGGTCTAAGCACTGCTATCTTCACCGATCTCTGCACTGCTCTGTTCTCGAACGATCC
722	AMP0002279	98.94	R9	Co-d	AACGAGTTGCCGTGGTCCACGAATAGGACTACTAACTCAAGCAAAAAAATCAAGATTTTGTGGATGTGGTTCTCA
723	AMP0002464	103.57	R9	D	AACTGAAACAGAGGTGGGGGCAATCTTATCAGATTTCTAGGTTCTGTTCTGGTAGGAACTAGGAAGTGGGGGATAACTTCCTTACTATTTCTTATGGATGTTGCAGGTTGTCTTGATAGAGAACGATGTTGACTACTCGCCATTCTC
724	AMP0000040	105.09	R9	Co-d	AAAAACGTCTTCAAATCCACAAAACAAACAAATTTGCTAGAATCAAACCCACGGCCACATGATTAAAAGTCCGAGCTCTACCAGCATCCATGTACTGTGCACATAGACAAACACACAAATTTGCACACT
725	AMP0016235	105.09	R9	Co-d	GAAAAGTATTGAGGAGGAAAATGTGTCGTGTGAAGAGAGAGTTTGAGTCGGTTAAAAGCTATGTCAGTACTTTTACTAATGTCAGAGAAACAACCATCGAAGAGCTCTTTGGAC
726	AMP0014375	105.47	R9	Co-d	CCACAGCCTCCCTTTCATTAGAAACAGTAAAATCCAACGGCACGCTGTGGCTAAAAAGGTTTTCGCTTCTGGTGCTCGCATCGGAGCTCCTTGTGATGACACTGTTACTGCTAGAAATAACACTCTGGTCGGTGGACACTGAGTTGG
727	AMP0019656	107	R9	D	GTAGTAGCAGCCGCCCTTTCAGACAGTGCAAGCGTTGTGATAAGGCGGGAAATGTGGAGATGTTAATATGTGATGAATGTGAAGAAGCATATCATACAAGGTGCTGCGTGTTGGAATGAAAGAAGTTGCAGAGATTGA
728	AMP0005145	107.76	R9	D	ACATAACACAAGAAAAGAAAGAAGAGTACTCAAGAAGACTCTTAAGACAAAAGAGAGAAAAGGAGAGAAGAAGGGAGATTCGTCTAGGTTTGTCAAGGCAGGGTTTGGAGGGTCAAACGGATCCTGATCGGGCTGATATTTTGTGGG
729	AMP0015626	112.37	R9	D	CGTCAAACACCGGTATTGGTGCGGTCCTTATGCAGGGAAAACACCATATCTGCTTCATAAGTCGCTCCCTTGGTCCCCGCCACCAAAACCTGTCTGTGTATGAAAAGGAGTTGATGGCATTAGTGCACGCAGTGCAAACCTGGCACC
730	AMP0017173	114.66	R9	Co-d	GAGAAGAAGATCCGGATCTGCAAACCCTAGCCAACATTTCGCCTGAAATTACCAAGGAAGCTAACGACGAGGGAGTGGGGAGTGGTCAAGTCGTGAACCTTTGCCTCGAGCGACTATAACCAAATCAGAAAACAATGACCGGTTCGA
731	AMP0015627	116.19	R9	Co-d	CGTCAAACACCGGTATTGGTGCGGTCCTTATGCAGGGAAAACACCCTATCTGCTTCATAAGTCGCTCCCTTGGTCCCCGCCACCAA
732	AMP0014869	116.97	R9	D	CGAAAGAGAAAAGAAGAAGAAGAGAAAATGGGAGAGTATCGATCGTGTGTGACGCAGGAGGAATGTTTCCGGTAGACCCCTGGGCTCCAACCATTGATTCACAGAGCATAGCATCTCAGCTCTTC
733	AMP0017303	123.96	R9	Co-d	GAGATTTGGATTTTGGAGCAGGCGCCACCGGTGAGATCTTCTTGCGGTCTCCAAACATCTCTTCAGGCAACAATACCATGTCCACCACGTAAACCGCAAGTGGACGTTCTTTTCTCAGTGCATTACTGACACGTGTCTCGATGA
734	AMP0009522	127.83	R9	D	AGGATATTAATTTACTCACTGCTGCTAACGATTTGACTATTATGGCTTGGTGTGATTCAGACTGTGTAGAATGTCCGACCACAAGTCGATCATTAACAGGTTGGTTCATACAACTTGGAGGTTTTCCACTCCCATAGAAAACAAATA
735	AMP0010100	130.19	R9	D	AGTAAGGCAAGAGCTCAGAGAAGTAATCTCCGCTTAAGTGGTTGATGGCTACAGCGAGTTTCGGGATCTCTAAGGTTTCTTCGTTAGTTAGGGTTCTTATGAACCTTGCTGGATTGCCTCCCCAAAGTTCACCTGATGGGATCCTTC
736	AMP0017376	132.55	R9	Co-d	GAGCTGAATCCAGATCAGACTGTGGGAAGCCAGAGTGGCGACGAGAGACCGACATACCTTCAGAGACCTGATCAAATCCAATCCCACCACCATTGTTCATGTAATCAAACTCATTGTCTATATCATCAATGTCATCTTCCTCCTCAT
737	AMP0005272	133.33	R9	D	ACATTGATGAGAAAGCAATCAGGAGAGAGAATCCTGAAGAATTGGTCGTAGCTATCGCTCAAGCTAAGGCAGATGAGATAATATCGAAATTGGGAGGTCAAAGTCAGTTTGCTCAGGATCCTCAACCTACCTTATTGATTACTTCTG
738	AMP0017847	134.1	R9	D	GCAAGAAACATAAAGTTAAAAATGCTTTCCTTTGTTTCCACATTTCATTCCTATTGTTTGAGCTACATAGTAATCATCATTACCCCTTTTATTAAGGATCACAAATTTGAATTGACCCAAAAGCTCTCTTCATTGCACAATCATATC

## Sheet: RK15 (female)-derived map BD
Supplemental Table 2.Position of GRAS-Di markers in the linkage map and amplicon sequences of the markers included in the map
C: RK15-1 (female)-derived map including co-dominat markers. D and Co-d indicate dominant and co-dominant markers, respectively.
Serial No.	MkID (Pop = 1)	Position	Chr Label	#Co-d	Sequence
1	AMP0002537	0	R1	D	AAGAAACCGAAGCGGAGGCAGTGGTGACGAAGAAACCGAGACCTTGCGAGCTGTACGTTTGTAATATACCAAGAAGCTATGACATTACTCAGCTTCTCGAAATGTTTCAGTCTTTTGGAACTGTCATCTCCGTCGAGGTAAAAAAAA
2	AMP0005042	1.56	R1	D	ACAGCCTGAGACGATGACGGCCAAATTGGCAAAGCCGAGAACCAATATCGTTCTCCTAACTCTCTTCAACCTCGAAATCATCATTTGATTGTTTGGTTTTTGTATTTC
3	AMP0000678	2.33	R1	Co-d	AAAGAGAGGATATGTCTGAGACAATGTCTCAGCCGTCATCGTCATCAAACTCTTCGTTTATGAAGAATCAAAATCCTTATACATCGATGGATG
4	AMP0013489	2.71	R1	Co-d	CAGAGAGAGAAAATGGCGTACAGCGCGTGCTTCCTACATCAGAGCGCACTGGCCTCTGCCGCCACACGATCATCATCTTCCTCCTCATCCCAGCGTTACGTTTCACTCTCCAAACCCGTCCAGGTAGTGTGCAAAGCCCAACAGGCT
5	AMP0013542	10.45	R1	D	CAGATGCTAATCTTTTACTATTAACAGGGACCTTGACCAAATTCCCAGGCAACCCATTCTCACCAGTAGATTTCTTTCCTACGGATGTAGATTTAGGTTTACTCGTTTTATCCTTGGTGTCCACCACTC
6	AMP0015111	11.21	R1	Co-d	CGCAACCTTGGTCAAACAACCCTGCCAAGTCCGAGCTAGCTTGAGTCACGATCTGTCTGTCTTTTCC
7	AMP0015007	11.96	R1	D	CGAGAGAAAAGCATATTTATACTCCTTGAGTAATGGAGGAAGGAAAGCCAGAGGTCAGCTTCCATCTTTTCCTTTTTGTCACGTTTCTATTCGTTTTTTTATTAATTTCTTGTTCTTTTGTATTTGAACTCTTTAATGATTCTAATG
8	AMP0011826	13.48	R1	D	ATGCAGCAGGAAATAAGTCTACCATGTCAAAGGCGTGAAGAGTCAAACAATTTACTGAAGGAAATTGAAGTCAATTAAAGGTACAATATAACCTTCTTTTATGAGAGAGTTCTGCCTGGTAATTAAGCATATCAAACTACGCATGGT
9	AMP0015346	14.24	R1	D	CGGAGGAAGCAGAAGGTAGCAAAGCAAGCTCATTCACGGAAGCAGATGGCGTTACAAGTTATCATCCTCTTCGTTTAGTCTTTTAGATTTCGGATTTCAGCTCAGTTCCCTCAGCAACCCATCGAACGTCTTGGAAATTTGCACTCT
10	AMP0006333	16.6	R1	Co-d	ACGGTAGTCGAGCACTGGGTTTACTTCTCCTGCCAGCTCCTGGAATGGGTCGCTTTCGACCCCGTCGAGAGACGGTGGATGAACCTGCCGAAGATGCCTTCGGGTGTCACCTTCATGTGCGCGGACAAAGAGTCGC
11	AMP0011058	16.98	R1	Co-d	ATCACAATGAGAGACTGTGTTAGGCACGCGTCACCCTATAATTTCTAATTTTATATGACAAAACAGAAGAAAAAAAGATTTCGTGTTTCTATTATTTTGCTAGATTTCAGGTTTCAAAATATACCCATTTAGAGAGACATTAAGAAG
12	AMP0015873	18.55	R1	D	CTACGATCAATACAAATGGTTAGAAACGAGAGGTGTGGATGAAGAGAACATAGTCCAGAGTTTACCTAAGGATCTAAGGAGAGACATCAAACGCCA
13	AMP0012125	20.84	R1	D	ATGTAGGAGGATTGTCGTGCCAAGGCTCTCAACCGCATCTAGGAGCTTGGGCATCACCGCTTAAGTTCCAGGATACCTTTAATGGCTCTGTTGGTAAACATGTACCAATGGATACCCTTGCCGGGTTCTCGAAAC
14	AMP0012191	22.35	R1	D	ATGTGGCAGATTGAAGCTCCCTAATTGCATGATTTAATTTGCTGAGTTGGACACTCTCTCCTTTAAGAGTATTTGCCTTTTAGTATAGTATAGATGTCGATTAAATCTTGTCCGTAAAGTAGCCATGACGTTGACCGCTAATTAGAA
15	AMP0007428	23.1	R1	D	AGAAGAACACAAGGCCGTAAAAAAAATACGATGTCAAGCCCATTATTGTTGGATTAAATGAAACGCAGAGTTTTGATCGACGCAACAGGTGTCAGCTGCTGAGCACACGAGTTTCC
16	AMP0008461	24.65	R1	D	AGATGGGTTGGTTTGGACGAAGCGAGAGAGGTGTGTCAGAATTGGTGGATGAGAGAAGCTCTCGAAGCATTTGTTAACCTGAAATGTGAGGCCGAGGAGGTTGAGATCTGAAGCTGATGATGTTTAGTGTTTGGTGGAACAGAGGTT
17	AMP0002460	27.73	R1	D	AACTCTTGGAGCAGGATACTAACGGATGGAGTTGGACTAAATATGTATGGTCCCCGAATCTCTTACCCAAGCTGAAAATGTTCTTGTGGAAGCTAGGTCACAATGCTCTACCAACTTGTGAGAATCTCCTCAAGAGGAACATACATG
18	AMP0012382	29.25	R1	Co-d	ATTGAGGGACGAAGCTGGTGGAGATGGAGGTAGAGGCAGGAGAGATGTTACTGATAGAGATTTAGAGAGTGGTTGGTTGAAGGGTCAGCGTCAGATGCTGGACCTGGAGAGCTTGGCTTTTGACCAGGGTGGTCTCTTGATGGAGAA
19	AMP0014597	30.77	R1	D	CCCAAGAGCTTGACAACGTTCCTATGATTGATTTGTGTAAGCACCAGCATCTCGTAGATGAACTGCTCTACTTGGCTACGGTCTCCACCAAGCCTAGCTTTCTTTACAGCAGCTACGGAGTTGTCTGGCAATATCCCTTTGTAAACT
20	AMP0000650	31.53	R1	Co-d	AAAGACACTTCAGTGAAGAAACTAACCTCATTAGCTTTTCTCGAGTCTCTCTCAATGGACTTGGACCATTTTAAATGCGACCCACCAATACTTAAGACCTTTGATTTTCTAAGTGAATACCCGTTAGTTGATCTTGTGTACAC
21	AMP0013166	38.23	R1	D	CACCAAACCAAACCACAGTTCTTGTCTCTAAGGTATCTAACGATATGCTTTTGCTGTTTCTTCGTCTTGCTCTTCTTCCTCTTATCCTCCGACCGAATCTCCGTCCGTTCTGATTCTCTGAGACCCTCTCTCCGCG
22	AMP0004768	41.84	R1	D	ACACAAGACCAGATGTGTATGCCGTTTCCCTCTCCAAGATAAGTAGCTTCCTGAGAACTTTAGATCAAATAGGTCATTCTTTGATAGGAACGTTTTGAACGCACAGAAAGTACCCTCTGCTCTTACTGGACCACCACATTTCTCACT
23	AMP0012260	43.36	R1	Co-d	ATTACAAGGAGGCGGAGGAACCATAGGTGGATGTGCGTGAGGCAAAGGAGGTGGTTGAGCTTGAGGCGGAAGTGGCATCATTTCTGGTGGCGGTGGCGG
24	AMP0010342	43.74	R1	Co-d	AGTGACCCAAAGAATTAAAGCAAAAGAAAAAAGGGAACACACTTTACTGTTCACTTAAGAGAACACGATGAGTTTCCTCTCAACT
25	AMP0012839	44.89	R1	Co-d	CAAGAAGCAGCGACGCACATGACCAACTGCATCTCCAACACAAGTGTGAAAGTGATTTCTTGTCGAACTTTCTTGTAAGTAAGCTCAACGAACGGTAATATAAAAGCGTAAAGAACAGCTGCAGTGAGAGTCACCAAGAACCCAACC
26	AMP0003711	46.41	R1	D	AAGTAAAGCTAACAAACTTAGCATTAACAATGGTGTTCATCATCATGGGGAGAGTTGTTGAGAGGTGTTTGAAGACTAGTCCCTTGGATTCTTGCCCTCTCTTACCTTCTCTACTTGTATTTCTAGACTACTTACCGTTTCTGCTTC
27	AMP0000203	50.14	R1	D	AAAAGCAGACCCGAAAAACCAATTGCAATTGAAACCAAAAGGAGCTCGATGACCTGCAAAATGGAAAGAGAAAAACAACACTACCACAGACATCAAATGATGTCACCCGACATTGGGATGTGCTTGCTTCCCAATTTGTGCTATCGA
28	AMP0018398	50.87	R1	D	GCGTGCTCAAGGTTGAACCTGCTGTTGTGATCAGAGTAGAAGATGTCATGCGCCTTCTTGAGAACATCAGTGTCACTCTCACCACTGCTAATA
29	AMP0020307	51.6	R1	D	TCAGTGGTTAGAAATATAATAGATGAAAAGTTGAGGCTTATTCTTGATGGTGTATATCTTTTGCACA
30	AMP0017642	53.8	R1	D	GATCACGGACTGGAGTACTACTACGAACCAAGCGAATCGTCATCGGAAATGACGTCCTTCTTCGGACCCCCTTCTTGGAATGAGCTGGACTCGACACCGTCATCATCATCGTCACGGC
31	AMP0005687	58.23	R1	Co-d	ACCGGCGAACGTACGAAGACAGCAGCGGCAGATCCCAAGGAGAAGCAGGCCTAAATGTCTTGTACACTTTAACCTTGGACGCAATTAATCCTTTTCCACCACTACATTTTCTGTATTCTTCTTGACTCTTTGGCTTCATGTGATTGC
32	AMP0012228	58.23	R1	Co-d	ATGTTGATGCAGAACGCTTGTGCAAGCACATGAAGCCAAAGAGTCAAGAAGAATACATAAAATGTAGTGGTGGAAAAGGATTAACTGCGTCCAAGGTTAAAGTGTTCCAGACTTTTAGGCCTGCTTCTCCTTGGGATCTGCCACTGC
33	AMP0010401	59	R1	Co-d	AGTGGAAGGAAAGATTCTTGCTGCGAAATACGCTCGTGAAAACAAAACCCCTTTCCTCGGTATTTGTCTTGGGATGCAGG
34	AMP0014286	61.17	R1	D	CATTTTGGTCAACTGAAAAGAAATTGATGGGTTCTGTCTTTAACAAAAGAAAAAAAAAAAGCCCTTCACTCTCACTGTGACTTAAGTATAAGATCTGAGAATAATTAGGGTTTCCTTCCGTCCGCCG
35	AMP0000131	62.62	R1	Co-d	AAAACCAGAAACCCGGAATTGGTTTGGGAAACAAAACTACTGTAATCCAATTAAGAATTGAAACCAAAACCATACCAAACCGTACCAAATCAAACCTAAACCACACCAAATCAAAATCTAAACGTA
36	AMP0014982	63.38	R1	Co-d	CGACGACTCATCGCTTCCTGACAAGAAGGGCTGCAATGAAGGTGAATCCATAGACAAATGCTTCAGTTCCTGCCAAAGAAGAAAGAGGTAAGCTTGCCAAGCGGCCAAATAGTCGCCTTAGCACTGGGATATCTCATCTTAACCGAG
37	AMP0005993	64.84	R1	D	ACGATGCAGACCTCAATACAACAATTGGGCGAAACAATGACGACTCGTTTGGACGCTATGACCACCGCATTAAACACTCGTTTGGAACCTCAGAACCAGCAAGCCATCCATGTTGCTC
38	AMP0005719	65.59	R1	D	ACCGTTTTATGGTTCAACTTGGGCAAGATTAAACCGTCCGGTCCAACCACTATATTGCAATTAGCATGCATCCTTTGATGCCTACTATTCCACCTCCACAGCTTACACCGAATAACTGAAACTATATCAAGCCTAAAAGCCACAGCC
39	AMP0013017	69.48	R1	D	CAATCACTAGACAGAGTTGGTTTATATCTACCTAGATCTGTCTTCTCACATGGACAACTCTATG
40	AMP0009976	75.48	R1	Co-d	AGGTTAGCCTGGGAGTTTACAAACAGTATTGCACCGAGGCATATGGCTGGTGGGGAATCATCTTTGTGGTGTTCTTCTCTCTGACGTGGCAGGGCTCACTGATGGCTAGCGA
41	AMP0009081	76.24	R1	Co-d	AGCGGAGCAGTCTGATGATTGTTCTCAAACGAAAAGAACAGTCACTCCTGAGATAGCAAAACGAGTAAGGGGCTGTGGACATACAATGGAGCCGTCCTCTCACGACTATTTTGCGCGATATCCTGCATCCACTACGAAAAGTTGGTA
42	AMP0000144	77.39	R1	Co-d	AAAACGAAGAAGAAGCACGAGGCGTGGTTCCGGTTTGCTGGAAAACCAATTCGGTTTGCGTTACGGGAGTTTGCGATTGTCACCGTTTTGCCCTGCGGGCCGTTTCCACGGAGATCAAAGATGAAGTTAAAAGAATCCATATCGGAG
43	AMP0008117	82.46	R1	Co-d	AGAGGAGACTCGGGCCACCAATGGAACGGAGGGTACTCAAGAGGACAAGGTTACAACAACGGATATGCTAACCAGGACTCAAACATGTATGCTACTGAAGCGG
44	AMP0019162	83.18	R1	D	GGATTAGGTTAAGGTCGTCGGGACGAGTTCCACTCACGATAGCGTCAGGAAGGTATTGCAAGAAGTGGAGGAATCGGAGTTACATACTTGATTCCTACCTCCGAGCAAAGGCCATGGTCTCCTCCTATCGGCTATCATTGCTTATTC
45	AMP0000434	83.9	R1	Co-d	AAACCACCTGAGAAACACTTCCTATCCTTAAACCAAAAGATGAGCTATTGAGCAATGAATTGAAACCTTCTCTTTTGCAATCT
46	AMP0005628	84.61	R1	D	ACCGACATGTGGCAACACGTGACTAGTCTGGACCACTTCTGTGGGGCCATGATACCTCTGTATAATTAAAAAAAAACATATCACAAATTAGAGATTTAAGTGGTAGTAGAGGCCGTGCTC
47	AMP0008136	86.09	R1	D	AGAGGAGGAAGAGGGGTCTGATTATGGAGTTACGCGGGCCGAATTTGACGAGGACGGGATGAGTGCCGACTCTGACTATGCCTCTGAGTATGGCTCTGACTATGCCGCTGACGGCAGTAGTGATGAAGATACCGCCCATGGCGAACG
48	AMP0011116	89.08	R1	D	ATCAGCCACTTTATTCTCACTGCCAGCCTTATAAACAATCTCGAAGTCATAACCAAGAAGTTTTGTGAGCCAACGCTGGTAATCTAATGAGATGTCCCTCTGTTCCAGAAGAAATTTGAGACTTTTCTGATCTGTTCTCACAATGAA
49	AMP0002082	90.52	R1	Co-d	AACCATCGTCCGAAGAGCAGTGAACATCGATCATCAAGAAGTTCTTGCTTTGACCTCCTTCCAACGTCTTGCAAGTGTAAAAGACGATCACATCTTTCTCCTGGAGGCTCTTCTCCTTGACGAAACCAATCCATCCTCTGGTCAACA
50	AMP0004761	92.05	R1	Co-d	ACACAACACCGTTTATTTCATCATTGGAACTTCGTCCACTGAACAATGAAACTTATGTCACGCAAAGTGGATCGTTGG
51	AMP0017207	93.96	R1	Co-d	GAGACGGAGAAGACAAAAACTCGCCGCAAACCCTCGTGTGAATCGCTACGGCCTCATCCACGCC
52	AMP0003382	95.49	R1	Co-d	AAGGAGATGGGGTATGACTGTGCCAGAGGAGTGTGTTTTGTGTTCTGCAGCACGAGAGACTCATCACCATCTGTTCTTTGAGTGTTCGTACTCTG
53	AMP0001216	0	R2	Co-d	AACACAACGCAGTCAATGACTAATGCATTGAGGAAGAACCTAGCCATGCAACAGTCTAAGTTCAAGTTTAACTGCCGCGGGGC
54	AMP0010115	1.52	R2	Co-d	AGTACCTGCTAAAGATCTTGTTCATGTCGCTCTCTACGTGATACTTTGAGCGTTCAGAGAATAAGTGATCGAGAGTTTCCTGAGCTGCTACAGAAACTTCATCCGAGTCATCAACAACCAGAGTACATACGCATTCCTGCAATCATA
55	AMP0010176	2.67	R2	Co-d	AGTATCAAATGTTAATGTGCCAGCTCAGCTCGATTCGTTCCAACTGTATGGCTTGGACCTTCGCCTCCCTACTCATTGAAGTTTATTTATTATTTATATTATTATACTATAATAACAAAGATAATGCCTCATAAATAAATTTAATTG
56	AMP0016099	3.06	R2	Co-d	CTGTGCCGATCGACAACGCACGAAGAACACGAAGGAGAAGATCGTAGAAGATTGTGTTTAGGGTTTTCCGTAGAGGTCTGTGACGATGGGCCTAACCGATGCGCCAACCGCGAAGCCCGTATCGACAAAACACCGCATTAGTGATAC
57	AMP0002922	3.74	R2	D	AAGATCACGAAGTGGTAGACGCACTCTCCGGCGTGCTCCGGATTTAAGTCCACTCGGCTCCGACGGTTCGAAGGTTCCGACCGCGGCGTGTGTCGGTGATGCAGAGTGGTGTCGGTCGATCTGTTGCGGGTGCGACGCGTGGCGCCT
58	AMP0004693	4.45	R2	D	ACAAGTAGCAGGAACCACTACCATCCAGCTGCAATCACGCAAACGCACCGCTTTTTTTTGAACAAAGCGTTTGCGGGTCCCACTCGACTATATCCAATCATATACTGCCGCGTCAGCACATTCTAACAACATATTGACGATAATACC
59	AMP0010115	5.16	R2	D	AGTACCTGCTAAAGATCTTGTTCATGTCGCTCTCTACGTGATACTTTGAGCGTTCAGAGAATAAGTGATCGAGAGTTTCCTGAGCTGCTACAGAAACTTCATCCGAGTCATCAACAACCAGAGTACATACGCATTCCTGCAATCATA
60	AMP0011425	5.86	R2	D	ATCTCTATAGATCACCGAAGCCTCCACGTCATCAACAATGTCACACGTGATATCCCCCGCCTCCCCATCCGACTCCCAAATACATATCCTCGGAAACACCTTATCCCCTCCACAACCGCCAACATCAACACTCGACCTCTTCCTCTT
61	AMP0011606	6.57	R2	D	ATGAGAGGTATGCTCTGTCACTATCACATCTATCCTAGGATCTTAGTGATGATATTGGCATCTATATTTATTCTCTTGGATTGCTTTTTTCGATATGTAGAACAAGATGAAGGGCTTGAGAAGTTGGAGGAAACAGTCATGAGTACC
62	AMP0020203	7.28	R2	D	TAGCTCGTGTATGGCTACCAAACAGCAACTCACCTGGTTTAGCAATGGCTCGAGCTTTTGGTGA
63	AMP0013626	7.98	R2	D	CAGCGAGTGAAGTGAAGAGGAAAGAGGCAATGACACACCAACCGGTGAGGGTAGAATAAGTGAGAGTAGCGTAATCGAAAAAGTAGACAAGACTAAGGCGAGGAACACGAAGGCCTAGAAAGAGGATCATGAAGACTCCAAGAGTAA
64	AMP0000896	8.66	R2	Co-d	AAAGTCAAAGTCAACTTAATTCACTTACCGGTAATAAGATTCATATCGCAAGGAACAATACATTCATCATAACCAGTATCATCATCTT
65	AMP0012121	9.35	R2	D	ATGTACTGGATTGTCTGACCCGCTACACTCGCCACCGACATGAAAGTATAACCCTAGATCTGAAAAAGGGAAAATCGATCTGGGTACACCTTCAATCCTAAACGCCGACTCTCCTCTCCTTGCCGCA
66	AMP0005747	11.54	R2	D	ACCTCATGTCATCCGCAATGATCTCACCGCTCCCCATCACCACATCACGCACGCTCTGCGGGAAACTCAACCGCTTCTCCGCCTCATCACGCCTACCGTACCGCATCCTAGTCGTTCTC
67	AMP0020273	13.65	R2	Co-d	TATTTGGGACAGTTAATTTCTGGTTGTCGGCTTTCATTTTGCCAAAAGGTTGCATCGCACTCATTGAATCCCTATGCTCGAGGTTCTTATGGTCAGGAGATGTTGACAAGAGAAGCATAGCGAAAGTAGCTTGGA
68	AMP0003886	14.8	R2	Co-d	AAGTTCTTTGTAGCAAGTCAGAAGTGCGAGTGGGCGGCTGAGCAATTCCTATTTTTGGGATATGTAGTTTCCAGTAAGGGTCTCTCGATGGATACCGGGAAAGTAGAGGCAATTAGAGCTTGGCCGATTCCTACATCTATCTCGGCA
69	AMP0000243	18.39	R2	D	AAAATCCCGTTGAATCACCCTTAGAAGAGTCATACGAAGGAGTAGCTTCACTT
70	AMP0005206	20.68	R2	D	ACATGAAGGAACGCAGCCTGTTCTTCATCGTCTAAACCTTCATAGCTGGTTTTCAAAATGTCCTTGATACGCTGTTGCGGAACTGTTTCAAGAATGCCCAATGCCTTTTCCCACC
71	AMP0002661	29.43	R2	D	AAGAATGGAATCACACTACATCAAGAGCGATATGCTAAAAGGATACTACAAGAAACGGGTATGAGTGATTGTAATGCCGTGCTTACACCAATGGATGCAGGTCTTGTTTTGAAGAAAGCACAAGACGAAGAGGATGTAGATGAAACA
72	AMP0017155	30.19	R2	D	GAGAAAAAGATCTATGGTTCTCTTGATGTGATCTTCTGTTTCCTACTTGGATCTCTCCTGGTATATAAATACACAATCTTGATGTCAAAATACATCTAAACGATTTGGGTGTGGATATATCGGTTGAAATTTTAATTGTGTAGTGTT
73	AMP0006457	32.35	R2	Co-d	ACTACACCTCGTCTCCTCCTCCTACTATTGGCCTTCGTTACGGCGCGACGTGGAGCATTTTGTGGAGCGTTGTCGTATTTGTCAACAAGCTAAAGGGAAGTCTTCTAATGCA
74	AMP0010982	33.06	R2	D	ATATGACAAACCTGGAGGTCGCAAAGGTTTTCACCGTTGTGAGCCTCACTGAACCGCTCCCGGAAGCAGTCAATGCACAGTTCGAGTCTGGAGAGGTAGTTCGGGTTGGAGTTTCTTG
75	AMP0016944	33.8	R2	D	GACCAGTGGCAGGGAAAGAGCTGCACCTCCTCCCGCTGAAGGAGGAGACCGTTGGGTTCCTGGTCCTAGAGGTAGTGATCGCCCCAGTGGTGGTGATGCTTGGCGAAGTGGTGAAGAA
76	AMP0017378	35.28	R2	D	GAGCTGGAGGAAGATCAGAGGTAGATGCTGGCGGGACGACATTAGAGTTAGGGCATGCTTCAGCAAAGTGTCCACTTCCTGCACACAGAGTGCATACCGCAAAGTAGCTTAAATC
77	AMP0020043	36.02	R2	D	TAAAGTTGGGAAAAGCAGAGGAAGAGAGAAGTGTTGACGAAGGTGAATACCGAAGATAGATTGGTTGCTTGAGATACTTGATTCATACA
78	AMP0001351	36.02	R2	Co-d	AACATCGTTGAGATCAAGGGGGCTTATGAGGATAGACAGTCTGTGCATTTGGTGATGGAGCTGTGTGCTGGTGGTGAGCTGTTTGATAGGATCATAGCTCAGGGTCATTACTCGGAGAGAGCTGCCGCTGGGATTATTAGGTCCATT
79	AMP0009044	36.79	R2	Co-d	AGCGGAGCAGTCTGATGATTGTTCCCGAACGAAAAGAACAGTCGCTCCTGAGATAGCAAAACGAGTAAGAGGCTGTGGACATCAATGGAGCCGTCCTCTCACGACTATTTTGCGCGATATCCTGCATCCACTACGAAAAGTTGGTAG
80	AMP0001919	37.48	R2	D	AACCACTGAATGCGGCTGGAAGTCAGCTAGGAGCAACAGGTGGGCAACAAAGGAATGATCAGGAAGGTGAAGCTGAGTCCTCAGAGACTGGTAACCGGGCTGATCCAAACATCCAAGGAGATGGGAGGATTGGACCGGATGAACCAA
81	AMP0012481	38.2	R2	D	CAAAACACCCTACCACAGGGACAGAAGCGTACACCTCAATTGATCAGTTCAAGAGAACCTCTTTTGCATCCAGCTGATGAAGGGGATCGGATCGCCACATGCAACACCGATGCATCATGGGACGCAAGCTCAAGGAGATCAGTTTCC
82	AMP0005606	39.6	R2	Co-d	ACCCTTATATGACCAACGCCTTCACACTCATAGCATCTGAGACTTTCTCGCATACTGCCATTGCCATGATCACCTCCCTGGCGACCATACTGATTTCTCCCATCCGAGGGATTCATATACTTACCCAGATTCCTCGCCAACATACCC
83	AMP0010075	40.3	R2	D	AGTAACAAGATTTGAAGTTGTCTGTACAATTCATCTAAAACCTAACCAGACTTGACTTTCAAGGCAAGAAAGGAGTGGGGGAAGACCTTGTGGACGTGGCTAAAGTTCCAGGAGTCAAGGCAATTCAGTTTGAATGCAATTGGAACA
84	AMP0011626	40.99	R2	Co-d	ATGAGGAGTGGATCGTTGTGAGGCATGTGGACGCCGCTTGTGTCGGTGCTCGAAAATGTTATTTGATGGTTGTCCTCGACTGGCGATGGCCACTTGTGCGAGGTTAC
85	AMP0012906	43.05	R2	D	CAAGACTCACAGGTCTTCCCGAAACAGCAGTGGTCCGTGATGCTCTGGTTGGAAATCGGTGGTGGATAAGCTCTTCTAGGTCTAGAAACCCTACAATCTGTCTTCTTAAGAAC
86	AMP0016414	43.77	R2	D	GAAGAAAAGAACAACTGATAGCACATTAACATAAACAAAGAAATACAAAATGCTTTCGGACAAGATTACAACCAGGTAAGCAGATAACTCATAACTATGCGGCGGCGCCTGAAACCAAATCTCCGGCGGAGGTGGCA
87	AMP0010385	45.22	R2	D	AGTGCGACCAAATAATAGAATAGATGCCGAAAAGAGTGCAAGAACAGAAAAAACGTCTTAAGGAGCTTCCAGTAGACGCTGGCCTCAAGAGGATCCAACGCTTATTACATGATCCGATGTCCAAGCTCCTGGGAGGCCATGAGAGTC
88	AMP0010044	46.59	R2	Co-d	AGTAAAGACGCATTTTGTTTACCTTGTATTTGTCTCCATATTGGATCTTGAAAGCATCGCGAATGGCCTCAGCCGAGGCACGGTGTCCACCTCCAGTGTCGCTCATGAGGATCAGGATGTTCTTGGTCCTCTCCACGCCGAGCTGGA
89	AMP0001063	47.27	R2	D	AAATGGTTGGTGACGAAGAAAATCATAGGTAGCTTGCAAGCAGAGGAATTCATTACTTTATCTCCTTTCACTTTGAAAGCACTATTATGACTAAGCAAATTCTTTCATTCCCCCTACGCCTATGTACCCTATTTGCCTCTATCTTTA
90	AMP0008990	50.96	R2	D	AGCGAGGAGGTCTGAGGCGCCCATCGGGAGATCCTTGATCTGGTTGGTAGCCTGTTGAGTTGTGTAACCCACATGTTGAAAGCCATTTTCGGAATCGCACCTTTGAACCAAATCGAAGTCGCCCAAGGTTTCTTGCTATC
91	AMP0011866	51.66	R2	Co-d	ATGCCGGAGATGTGAGGACAAGACATGGATGTTCCCGATTCGATGTTGAAAGGAGTTCTACGGTTGTCGGATTCTATGTCTGTAGGGCTTGTGGCTTCCGTGAAGGCGGCTAGGATGTTGA
92	AMP0014030	52.37	R2	D	CATGACGGTTCTCACGCTTGCCTCTCTTGAAGCTAAACAAGATGATTTCAGGAGACCAGGTCATGTATTCCCTCTCAAGTACAGAGACGGTGGAGTTTTGAGGAGAGCCGGTCACACCGAAGCTTCGGTTGATCTAATGATATTGGC
93	AMP0007940	53.09	R2	Co-d	AGAGATCACGAAAAGGCCTGAGCTTATTCACCAAACCCGAAAACAGATCAGCCGTAGCGTTAACCTCTGCCTGCGTGACTCTCAGTGCCTTGTACACCACGAAATTCCCATACGTA
94	AMP0019916	53.8	R2	D	GTGTATGGTGTCAAATGCCTTTGCAAGATCGATCTTCATTGCACAACGAGGGGATATGTCCTCTTTGTGGTAGTCTTTGACTA
95	AMP0018412	56.04	R2	D	GCTAACCAAAGAGCACAACAAGCTCATGATATTGATACGTTGAGCTGGAAAAATACAAATTTAAAACAAGAAAACTGAAACAGGGGAAGAAGATAAGAGCTTACTTCTCTCTGCTTACCA
96	AMP0003759	56.77	R2	D	AAGTCACAGATTAGGACACGGTGGTTAGTTACTCTTTAGAGTTTTTCCGGCAGTTATGTTTTTTTCTGTGAATTTTTCCTCTTTTTTCCATTGTA
97	AMP0015426	57.47	R2	Co-d	CGGCTTTGTTCCTTTGCCTAGCGTGAACACATTCCCCAACCTCGTTGCAAACTCATGCCCTGTTGCGTCTTGGATGTGGATCGTCTCAAAGCTTCCCTTATGCTTCTCACGGTTCTTAATCACACCCACACGC
98	AMP0005457	57.47	R2	Co-d	ACCATAAGGGATCAATTCTCGTCAGGTTCATGATGTACTTCTTGCTGGTTTGCACAAGCTCGTTGAAGATAACACACTCTGGATTGGAATGGAACAAAACAGAAGCTGGGTGGATGTGCACAGTCTCACCACTTTCCAAA
99	AMP0008214	58.23	R2	Co-d	AGAGTCACGATTTGGTAACGCTTAAAATCAAACCTTTGGTAGAACGGTGAAACTCGATCCTTCTAAAGCCACCTTGAGGGACGTCAGGGATTCCGAGATCTGCTGCATCTGAAATATCTGAGTCGATGTTG
100	AMP0017405	58.61	R2	Co-d	GAGGAGATCTAAAAGGTAAGGGGGGAGAAGGAACCTTCGTGCTGGACGGACTGGCGCTGGGAAGGAGGGGTGCGGCTGGCGACGGTGCGACCGACAAAGACGACGAACTCCTTGACGCTAGATCGCTGGAAATAGCCGAAGTGAGAG
101	AMP0000187	58.61	R2	Co-d	AAAAGAAAAGAAAAGAAAAGAGAGCAATATAAGCTGGGAAAAGCTAGTATGGGGCAGCAGAAGATTACCTGGGATGCCATGCTCAAATCAGAGCTCTTCTCCACT
102	AMP0005589	58.99	R2	Co-d	ACCCGTTGGAATGTTGGTCACGATCGTAAACCTTTGCGCCATCGGTGTTCTTCCCATCTTCACCTTCTTTCTCTCTCTCACGCTCCTCGGCT
103	AMP0005903	61.76	R2	D	ACGAGAAGAAGAAGAAGGAAGAGCTAAAGGAGAAGTTTGAAGGACTGTGCAAAGTCATCAAGGACGTCTTGGGAGACAAAGTGGAGAAGGTTATCGTATCTGACCGTGTGGTTGACTCACC
104	AMP0015770	63.17	R2	D	CGTGTAACACAGGCATTGGCGCAGTACTTATGCAAGATGGCCACCCCATATGCTACATCAGTCGCTCCCTAGGTCCACGACAACAATCACTATCAGTCTATGAGAAGGAATTAATGGCTGTTGTCTACGCTGTTCAGACTTGGAGTG
105	AMP0000396	63.87	R2	D	AAACATGCGTAAGGGTTATTTATATACATGGTAAAGTGTATTTTTTTAAAGCACAAAGTAGTATATAATGACATATCAAATATGTCCCTTCTCGGACATCCGATAAAATGAAATTTTAAATAATACATTATTTAAGACGAAATAACT
106	AMP0014848	64.57	R2	D	CCTGTTTCAAAGTCAACATCCACATAACCTGCATACTGCCTAAATAAGACTTTTGGTTGACCAGGAAGCCTCGCCACCAGGTCTTCTTCCGGATACCCTTCTGCAAAGTTGCAACCAAACCACAACCACTGCACTGTAACCACCACC
107	AMP0003249	65.94	R2	Co-d	AAGCTAAGAACCCCACTTTAAGAAATCCGTGTTTAATCACGGTCGTAGGAAGGAATAGGACTCACATGACTAGCGAGCATGTAGAGGAAGAGATTGAACGCAGCTCCTGCCC
108	AMP0004456	68.04	R2	D	AATTGACATCCCTACATATACTTACCATCTTGAAGGTTCAAGTGACGCGAATAAGCCTGTCGCATGACATATGCTTCAAATCCTGGCTTGTCA
109	AMP0005583	68.74	R2	D	ACCCGGCGCTTCACAACAGGTCCAAGCACTTCGACACTGATTTTCATTATGTGCGTGAAAGAGTTGCTTTGGGTGCTCTTGTTGTGAACCAGGTTCCAGCTGCTCAGCAGCTTGCCGACATATTCACTAAGTCCTTGGCTCAACAAC
110	AMP0004943	72.25	R2	D	ACACGTTCATTAGTATAAGAATCACACTGTATGAGAATATATGGAGGTATTAAGAGTTTTGAAGTACTTCAGTGTCTATCTCTGCGGATTCCACTTCTATGTTGATATCTGCCATCATTTCTATCATCTCCACGACCAGACCT
111	AMP0019352	75.01	R2	Co-d	GGGATGTATATGCAGATTCAGACGGAGATGAATGAGAAGATGCGAGCCATCTTGGTAGATTGGTTGTTGGAAGTTCACATCAAGTTTGAACTTAACTTGGAGACTCTTTACC
112	AMP0007371	76.15	R2	Co-d	AGAACAAGTACTCATGGTTTTGTTTTATAAATCCTCTATATAATATGATCTGTCGTCTTTTGAATACTGAAAACGATGTTTGGATTGAGTC
113	AMP0011927	78.31	R2	D	ATGCTTCGACAAGTTTTGGTTGGTCGGTCGGAGTAGCCTCTATTGTCGTCTGCTGCATCTTTCAGTCTCGCGGTGTGCCCCCGGTGCTTGATGCCCATCGTCGGATTTCAGTGGTAGGTGAATCTTGTGGAGGCGAGCTTGGGGAGG
114	AMP0008940	79.05	R2	D	AGCCGCGATCTAAAGCTTCTTTACAGACATGCGATCCCACAAATCCATTTCCACCAAGGACAAGCAACTGACAACAAGAATCCAAAAGCGTCTTAAGCTCCAAGATCATGAATGCACACTTCCATATTGCAAAGATAATCACTATGT
115	AMP0005308	79.78	R2	D	ACCAAGAAAGATCTCAGGTGGGTCAAGATTCCGTGACCCGGTTCAGGTTTCTTGCGGGGCTGCACATACGGTTCTTGTGGCAAACGGTGGTTACAAGCTGTGGTCTTGGGGAAGAGGGAGAAACGGAGTGCTTGGGACAGGGAACGT
116	AMP0010234	80.52	R2	Co-d	AGTCCCATCTCGAGAACTGCCACCTCCTCGCCGCCATCAACTACAAAGGCCTAACCGTCAAGCAGTTCCAAGACCTCCGGAGAACCCTCCCGGACACCACGAAGCTCGTCGTCGCCAAGAACACGCTCGTCTTCAAGGCCATCGAAG
117	AMP0004006	80.9	R2	Co-d	AATATCATCGATCCACGATCTGCTCCCCTCCTCCGCCCCCGCCGATGAGGAAGGAAGGAACATGTCTCCGTACGACTTTCAGGAGCATGGATCGACCTCTACTTCGCTTCTACTGACAGCCATGAGGAAAGGAGCGAGCAAGGAGGA
118	AMP0019932	83.9	R2	D	GTGTGTGGTCAGGGTCTGTGGGTTCGGAGTGATTGTGTTCAGTGGTTCTGTGGACAGGAGGGCTGTGGACAGGGGACATGTGTTGTGTTTGGCCGTATTGCTGAGCTCCGTATTGGCTGATCACCGGTGAGTTGAAGTGAGTCTGGT
119	AMP0005667	84.65	R2	Co-d	ACCGGACATGGATCCCCGATGTCAAATCCAAGTTCTTGTCTTCCTCCGGCGACTCCTCCAAAACCTCTCCCGCCGCAACACAAGACCCTTCCGTCC
120	AMP0013492	85.02	R2	Co-d	CAGAGAGCGCGTTGAAGGAGACGTTGAAGGAAGTGAGATTCGCCAGGTTGACTAGAGAGGGAGGGACTAGACCTGTGAAGTTGTTTTCGGACAGATCGAGTTGTCTGATCCCAGATATGTTCC
121	AMP0020229	87.28	R2	D	TATCCGAAAGAAGTAAGTTGTATTCTGGTCTCCCTCTTTAAGCCAACAGATCCTAGA
122	AMP0000822	88.04	R2	D	AAAGGAGAAGGAGACATACATCAACTTTAATGTGGTCAAAAGTTAAACATTTACAAAAATATGGCATGATAAAAACAAAATATCTTGGAATATTCGTTTTTAATAATTCGTTTTAATCAGAATAAAATCATTTGATTTATATCGTTG
123	AMP0000822	88.04	R2	Co-d	AAAGGAGAAGGAGACATACATCAACTTTAATGTGGTCAAAAGTTAAACATTTACAAAAATATGGCATGATAAAAACAAAATATCTTGGAATATTCGTTTTTAATAATTCGTTTTAATCAGAATAAAATCATTTGATTTATATCGTTG
124	AMP0009903	89.54	R2	D	AGGTAGTTATGGCGTCGGTAAGGGTGGGAAAGTTGACCGGGGACAGAGGACAGGAAGGATCGGGGGGATCTGGGGGTAGGAGGAGCGGAGGGGGTTCGCCGGAGGCTGAGGACGGAGGATTCTCACCGGAAGTGTGAACAGGAACAT
125	AMP0010314	90.28	R2	D	AGTCTTCAACGGTGTAGGAATCAAGTAAGACCCGAGAATCACTGAGTAGTTCCCGTGACTCGTTTTCTGTAAGCGGTTCGACTTTGATCGTTG
126	AMP0015975	91.78	R2	D	CTCGGAGAATCCATGCATCAACAAAGCGAAGGCTTTACCACTCAAAATCATAGCCATTGTAGCCATCTTTACGACAAGCTTGATAGGCGTAATGACTCCTCTTTTCAGCGGTTACATTTCGTTCCTCCGTCCTGACGGCAACGGTTT
127	AMP0010350	92.53	R2	D	AGTGAGCAGATTGATTTGACGAGAGATTGAGAAGGCGAAGGTGATGCTGGAGAAGGGGGCGAGAAGTCATCGGGTTCGTGGTCGGAAGAGATTAATCTGAAGAAGGAAAGAGAGCAGAGAGAATTGGGTATCTCGGAAGGTCTGAGG
128	AMP0002365	93.27	R2	D	AACGTAGCAGATTATGGGATTCTAGTGACATCGCTGGTGTCTTGACACATAATACAGTTAAGTCTTAGAAAATGTGTAATGTTTTGTTGTATTTATATTTAAATTTAAGATTGAGGTTCCTTTCTTCTCTTAGAGAAACTGATGTTT
129	AMP0015061	96.32	R2	D	CGAGTCGTGAGTTTCAGTGTGCAGGAGGAGATGGCGCTCAGCTCTGTTCAGATTCGTGTGGGTGTGGCTAGCTGTTGTATTCACTTTCTGGTGGATTTCGTTTGTCGTCTA
130	AMP0005474	98.6	R2	Co-d	ACCATGACAGATTACTTGTCTTTGAAGGAGAGAAGCCCGTTGCAACAGCTAGCAGCTTTTCATCTGGACTGAGGATTTCGGATGAGGAGCCTTTTCTTGAAGCAGCGAGATCCTCAGCAGAGATAACCGTACCACCTCCACTCCCTG
131	AMP0000903	100.52	R2	Co-d	AAAGTCAGTAGCTTTAAGCATAGCATCCTCATCTTTACTACTGAGCAAGAAATTCTCAGGCTTGAGATCACGATGCATCACGCCCATGAAATGGCAAATCTGCACAACATTCAGTACCGATCTAATAACACCAGCAGCCGCTCTCTC
132	AMP0000904	100.89	R2	Co-d	AAAGTCAGTAGCTTTAAGCATAGCATCCTCATCTTTACTACTGAGCAAGAAATTCTCAGGCTTGAGATCACGATGCATCACGCCCATGAAATGGCAAATCTGCACAACATTCAGTACCGATCTAATAACACCAGCAGCCGCTCTCTC
133	AMP0011082	102.39	R2	D	ATCACCATCTCGACCACGTTCTCCCTCTAGTCAAATCAGCTCTCGAGACCTCCAAAATCACCCCGGAGGAAATCGACTGCATCTGCTACACCAAAGGCCCCGGGATGGGAGCTCCCTTGCAAGTCTCCGCCATCGTCGTCAGG
134	AMP0014775	103.15	R2	D	CCGTGGGGGAGATGGGCGGCGGAGATAAGAGATCCGCTTAGACGCGTGCG
135	AMP0005004	103.15	R2	D	ACAGAGCAGAACGGTGGATCCGCGTTTCGCGTTTATTGTCCGACACCAATCCATCGACGTCCACCTTTATCACACAACAACAACAGTCCGACAATAAAGAACGGTTCGTCTTCTTCAGCTAACGGAAGATCACCACAAGAGCCATCA
136	AMP0014775	103.15	R2	Co-d	CCGTGGGGGAGATGGGCGGCGGAGATAAGAGATCCGCTTAGACGCGTGCG
137	AMP0019866	104.69	R2	Co-d	GTGCTGGTCGAAGAAAACGGCGCCGTTTGCAAAATCGCTGATGTGGGCTGTGCTAAACCGGTTTCAAAGTCTGGTTTTTCCGGTACACCGGCGTTTATGGCGCCAGAGGTTGCTCGCGGCGAAGAACAGAGGTTTCCGGCAGATGTG
138	AMP0013535	106.23	R2	D	CAGATGAGATAACACCGAGGCTTGTGATGGCTTCAATCAGACCTCCGTATACAATGCTTTTCAATATCTCCAGTTTACGTCCTTCAACCACTG
139	AMP0010563	106.99	R2	Co-d	AGTTGTTGTGGTGCTGAGCGATGGAGACGGATGATAACTGAACATGCAACCATTTGTAAATGCAAGGCCAGCAGAAAAGGTGTCCGCAGAGAGTGACCACCGGATCAT
140	AMP0011253	110.86	R2	Co-d	ATCCGCGGCGGCGGTAGTCACGAACAGAGTAGCCGCGCTGAAAGCCTCGTCGAGTTCCGTGCTCTCGACGCCTTCCCAATCATCATCATCGTCTTCTTCTTCCTCC
141	AMP0009139	115.96	R2	Co-d	AGCTAAAGGCCAACGGGATAGGAACACTGAGCGGAAGACTGTTTCTCGGAACAGCAGAGAAAATTCCTCCAGAAGAGCTTGTTGACACCACCGGTGCAGGCGACGCATTCATAGGAGCAGTTCTTTATGGTAAAAGATTTGCCAAGA
142	AMP0005280	117.48	R2	D	ACATTTAGCAGAGAGCTATGGATTCAAACAGATTGGGCAAGATCTTCCTGATAACGTCACCTTGAAAGATATCATGGATACTCTTCCCAAAGAGGTAATACAGCTTTGGTCAGTAAGCGTTGTGTGTGATTGATACTGAACGTCTTC
143	AMP0018419	118.24	R2	Co-d	GCTACTCACACGATTTTGTTCTTACGGGTTTCATCTCGTTGTACTCGAAGTGTGGAAAGGTTGGAGCTTTGAATGCTCTGTTTCGAGAGTTTTGTGCACCGGATGTGGTGGCTTACAATGCAATGATTCACGGTTACGCTTCTAATG
144	AMP0000886	119	R2	Co-d	AAAGTAGAAAGGAAGCGGAAGAGATTTGATGATTACGAGAAAGGAGTTGTTTCTTTGCAAATTAGATGCATGAGGTTAGCTTTCCACTGGATCTCTCTGTCTTCACTCGCCTGATACCTACTCTCTTCTTCCTCGC
145	AMP0011481	120.14	R2	Co-d	ATGAACATCTAAACCAAGCGACTTAAAGGCAGAAAATGCAGCAGCCCTCGCCTCTTCTGCTTTCTCAAGAACAATTTTGCGCGCCCCATTCTTGATTTTCTTGGCTAATCC
146	AMP0002842	120.14	R2	Co-d	AAGAGGCGAGGGCTGCTGCATTTTCTGCCTTTAAGTCGCTTGGTTTAGATGTTCAT
147	AMP0008824	120.9	R2	Co-d	AGCCAACGCAGGCAAAACAATCATCAGAGCATCAGGTTGTAGCCCGTGAACCACTCCAGTTGCAAACGTAGCAAACCCGATCTTCTTCTTTTTGGGCTGCTGCGGCGACGACAAGGCTTCTTTCTCTGTTGCCACCACGCCGCTCAC
148	AMP0013675	122.04	R2	Co-d	CAGGACATTCTTTCTCAAGTTGAGCTTTGATCTGGTCAACTACTTCAAATCCACGAGCTGATTTGCTGTTAGGGTTGGAGCTTTTCTCACTCACTATTCTCCCA
149	AMP0015170	0	R3	0	CGCCAGAGAGGGTGAGAGCCCCGTCGTGCCCGGACCCTGTCGCACCACGAG
150	AMP0011685	6.36	R3	0	ATGATATACCAGCCTTCTTGGATGAGATAAGGGATTGGGCAGCTTTGATAAAGAGATCAAGGTCTCTCCTGGTTGCTGGACCATCAGTGTTGGTTG
151	AMP0016982	11.81	R3	0	GACCCGAGAACGTTGAAACATCACTCTCGGTGGGCTGGGTTCTCTTACCGGAATCCATGCCTTCCGATTCCGTGGTTATGTGTTTAGTCCCCGGTCA
152	AMP0019224	13.29	R3	0	GGCCAGAGCACATGAAGCAAGAGCTCAAGAGCATCCAGCATCAAGCTCCATGCGCATGGGAGATGATGGGAGGGCCTTGATCTCTACTACTCACACTGGTGGCTCTACTTCTCAC
153	AMP0018272	15.46	R3	0	GCGAACAAGTACCGCGAGGTAAAGATGAAAAGGACTTTGAAAAGAGAGTCAAAGAGTGCTTGAAATTGTCGGGAGGGAAGCGGATGGGGGCCGGCGATGCGTTCCGGTCGGATGCGGAACGGAGCAATCCGGTCTGCCGATCGATTC
154	AMP0005669	16.17	R3	0	ACCGGACTGATCCAAACATCCAAGGAGATGGGAGGATTGGACCGGATGAACCAATGGCTGAACCAACCATGAAGCAGATACTTGATGCAATCAAGTTGATGGGAAGTCAGATGCTGGCTATGACCCAAGTGTTCACACCAGTTGTGA
155	AMP0019022	16.17	R3	0	GGAAGGTGCGGACTGAGCAGTAGGTCCGGAGTTCGACCCTAAGGCCTCTTATGAACCTGCGGACCTGGACCTTCTCATCCTCCAACTCCTTACCCACATACTTCCTGAGCCGGTTGAACTCCTCTTCATATTCTCTGACTGACCTGC
156	AMP0018621	16.17	R3	0	GGAAGGTACGGACTGAGCAGTAAGTCCGGAGTTCGACCCTAAGGCCTCTTATGAACCTGCGGACCTGAACCTTCTCATCCTCCAACTCCTTACCCACATACTTCCTGAGCCGGTTGAACTCCTCTTCATACTCCCTGACTGACCTGC
157	AMP0005564	17.63	R3	0	ACCCGAGCAAGACGAATAACTGGCAGCGATCGTACTTTTATGTTAAGTCCGATCAGGCGGCTTTCGAGGAGCCGCTGAAGACCGGTTATCGCGTTCTATGGAACAATGAGATCGGTATAGAACGTCCATCAGCTCCTTATTGCTTCA
158	AMP0006792	19.09	R3	0	ACTCAGAACTGGTACGGACAAGGGGAATCCGACTGTTTAATTAAAACAAAGCATTGCGATGGTCCTCGCGGATGCTAACGCAATGTGATTTCTGCCCAGTGCTCTGAATGTCAAAGTGAATAAATTCAACCAAGCGCGGGTAAACGG
159	AMP0014138	21.24	R3	0	CATGCGGAACACATCTGTTTCCAATGTTGAGGTCACTGTGTTGGTAACCAACGTTTTCTGAACCGGGTACACCATAAATTCTCTGCAGCTGAACAGAATAAGCAGAAGACATCATGTTCTCCCAATACCCTGGGATTAGTTCCAAGT
160	AMP0015971	24.71	R3	0	CTCGGAAGCTGTCGGTCGGAAAAGTACAACGGCGAGAATACAAGATGAAAACCCTAATTCTAGCCGCCAAGTGAGTGAGCGTGATTTCGGATCCCCTCCTCGTTGTCCCTTCGTCCTCTTTTATAGCTGACGTCCTCTTGATCCCAT
161	AMP0004125	27.52	R3	0	AATCCTTTTTTAACACCAAGAGATGAAACACACACAAAAGGAAAGTATAAACAGTGTTGAGGATCTGATCTATTATTACCTCTGGAAGTGTGGGATAAGCGGTGA
162	AMP0016864	28.21	R3	0	GACACACAAATGCAACCGAATCATTCTTTAGGTGGAGCATAGTAAGCAGGCATGACGATGGTCTTGTAGATGTCAAGTGCGTACTGTCTGCGGAGATCATCAACC
163	AMP0020286	29.58	R3	0	TCACAGGTCCCATACTCCCATGGATATGCTGGACGCTTTGTTGGCCCGTAACCAACTCATCTTTGAGAATCGAAGAACACCACCTGCAGAAATTGCCACAAAAGGGTTGGTCTTGTCGAGAGAATGGAACATAGCTCAAGCTAAGGT
164	AMP0017626	30.27	R3	0	GATATCCAAGTTGATGTCTCTCCCCGTCCCTAGATCATTAGATCGAATGTTATCCGATCCACTGAGTCTCTACTCTCTCACACTCCCTCTCCTCGCAACTTACGTGAAAGACTTCAATACCCAACTGAGAAAGGGTCCTCTGGAAGG
165	AMP0008192	31.66	R3	0	AGAGGTTATCACAAAATAACTCAGGTGTGTCAGGAAGCGAGATACCCATTTCACCAAGCAATGAAGCTATCCACTTGAGTTCAGTAGCGGTGAGAGACAGAGTTCTGTACTCTGCTTCAGTGGAGGATCGTGACACCGTTGGATGTC
166	AMP0014401	33.05	R3	0	CCACCCCCGATCGATGTAAAAATCAACGATATCGTTGGAAACGGAATCGCGGGAATACTGCATAAGTGGGTGAATTACGGTAGAGGATGGAGATCAAGATGGTTCGTCTTGCAGGACGGTGTTCTCTCCTATTATAAAATCCACGGA
167	AMP0000037	33.76	R3	0	AAAAACCAAAGGGCCAAGCTGAGCCAACATTTGACAGCTTTGCAAGAGGTTGAACAGATTGCTCAGTTGAGGAAAAGAAGAAAGGCACAAGGCCAACGTCCACAGCCAGGAGAAAGAAGATTTGGAGATGCACCAG
168	AMP0019233	33.76	R3	0	GGCCATCGTACCGCATCAGTCCATGCTGCACCAAGCACTCGGACATTCTCATACCCACTCGGACATCCCAC
169	AMP0019019	33.76	R3	0	GGAAGGTGCGGACTGAGCAGTAGGTCCGGAGTTCGACCCTAAGGCCTCTTATGAACCTGCGGACCTGAACCTTCTCGTCCTCCAACTCCTTACCCACATACTTCCTGAGCCGGTTGAACTCCTCTTCATATTCTCTGACTGACCTGC
170	AMP0000556	33.76	R3	0	AAACTAGTACACCAACCCAATCTCAATTCCTTACACCAGAAGATGCGGCCAAGTCTCCATATTTGGCTAAGGAAGCAGGAGCCTCAGCTCAGTTGAGATCAAAGAAGTCCTGTGACAAGAGCGCTGCAACGATGCCTAGTCCTCTCA
171	AMP0009019	34.48	R3	D	AGCGCGGGTAAACGGCGGGAGTAACTATGACTCTCTTAAGGTAGCCAAATGCCTCGTCATCTAATTAGTGACGCGCATGAATGGATTAACGAGATTCCCACTG
172	AMP0000461	35.22	R3	D	AAACCCCACTGATGCTTTGTTATTCCCTAGCGTTTTCCTAATCTCTGTCTTATGCTCTCTGTCCTAA
173	AMP0007141	36.7	R3	D	ACTGATAAATGACGATTGGTTGCGAGTATTTCCAAATTCCTATGCCTATTTCGATGCAGGGGGTGTCTCCGATCATGCCCGGTGTCTGATC
174	AMP0009035	38.92	R3	D	AGCGGAGCAGTCTGATGATTGTTCCCGAAAGAAAAGAACAGTCGCTCCTGAGATAGCAAAACAAGTAAGGGGCTGTGGACATCAATGGAGCCGTCCTCTCACGACTATTTTGCGCGATATCCTGCATCCACTACGAAAAGTTGGTAG
175	AMP0015895	39.64	R3	Co-d	CTAGTGGATGAGTTTCGCATCCCCGACCGGGAAAATCAGAAGCTCAAGGAGTTCTTACCTTCCTGGAGGTTTGCTAATGGGATGTTTGCTCTGGTTCTCTCCTTTGGCCTTCTTCTAACTGGACTTAGAAGCAGAAAAGCCAGATCA
176	AMP0000912	41.07	R3	D	AAAGTGAAGCAAGCAACCAGAGAAGAAAAACACCTGTCTAGTAATTTTCCTTTTTTTTACTCTCTGTG
177	AMP0015794	41.77	R3	Co-d	CGTTAGTAATGGAGTCATGATAAACTCCGGGATGATTTTTAGCGAATTCAAATAGATCTCTGGCGTGACTAATGAGTGTGTTGGCATAGGCTGCATCAGACGGAGCAAATGCAAGAGAAGCTGCAGCCATAGCTGCAGCTGTTTCGC
178	AMP0018588	43.3	R3	Co-d	GGAAGAAAGGCAACACCAAGGTGAAGGACGCAACAAACAAGCGAGGGAGCAAGTAAATGACAGAGATCTGCTCAAAGATGACCGCAGGAGAGCTGAACGAAGCAAGGAAGGCAAC
179	AMP0000613	44	R3	D	AAAGAAGAAGAATGTTTCCACTCTTGAGCAAGACATATAAAGAAGATCACAACAATTCGTTTGCTGTGTTAAACTTTTTTTACCAGGAAGTGAAACTGAGTTCTTGAACTTATCCAAAGTTGAAACTGCTCCAACTTCGTTATTGAA
180	AMP0011241	44.72	R3	D	ATCCGACGACGATTCGCGAGATCGCCGAGCTCAAACTCAGCCTTCAACAAATGAGCTCGCAGATCCACCAAGCGACGAGCGCAGCCCCTCAGATCGACAGCGTCATCGCCTCTACTTCGCGCTCGCCCTTCGCTAGCGAGCTAACCA
181	AMP0002462	45.45	R3	D	AACTCTTTCAAACAAGTCAAAACAGCCAAAACCAGAGAATGGTGATCCGCACCAACATCTAATGACCCGTGGAACTGAAGGCTTCGTTCCAAGTTAGAAACATGTACCTGATCATTGAGAGTTGTTCTCTGTCCTCTGGCGTCGATA
182	AMP0002143	46.17	R3	Co-d	AACCGAAAAACACAAAGGACCATCTAGGTCCGATTACAACAACCCATAAGCCCGACATAAAGGGCATCCTTAACGGGCCTAAAGCCCAAACCTGAAACCTGACTCAGCACCACTTCAGCCACGCGTCCATGTCCATCTCCAAACCGT
183	AMP0019678	46.89	R3	D	GTCAAATGCTTTGGCGATGTCTACTTTGATGGTAATTTTCTTTGAACCTTTGCCCTTATGGTAACCGTTGATCAACTCGCTAGCTAGAACCGTGTTTTCCAGAAGTAATCTCCCTTGTACAA
184	AMP0002594	49.04	R3	Co-d	AAGAAGAACGATGAACATACCTTAACAGTGTTTGAGAACATCCCATCCTTACCACAAGCATTAAACCATCTCATATTGT
185	AMP0007505	50.18	R3	Co-d	AGAAGGCTGCGGACGCGGCGGCCGTCGACGGTGTCACCTCCTCAAGCCCGGAGGTCTCTCAATCTCTCGATGCCCTTGAACAGCTCAAGACGTTTCCCGTCACGTACAACACGCTCGTCACGACTCAGGTGTG
186	AMP0015811	50.9	R3	D	CGTTGGGGAACGGTGATGAGTTATTGTGGAGGCTTGTCGGTTGCTAAGCTCCGAAGAACGAGGCTTTCGATGGTGATGCTCCGGCGGTGTAGCGTCGGATGCAGGTGAGTTGCAGCGGTGGCGGTTGAGTCGAAGCGGCGAAGACGC
187	AMP0007242	51.62	R3	Co-d	ACTTCCTATGACCCAGTAAAGTTGAGGCCATCGGAACTACCAATGAGTGGTTCTACATTTCATGATGTTCCAGAAAACTGCAGGCTCGAATATGATCCTTCAGTTGCACAACATGTTGTGACACCACCGCCGTTAGTGTCGTCAGGT
188	AMP0008563	52.35	R3	D	AGCAACTGGCGGACCGATGATCTCGGCAGCGAATGGTGTATGGATAGACAAGTCTC
189	AMP0019487	53.08	R3	D	GGTGAAGAATTTGCTTTTGAGTTTATGAGAGATAGGGTGATTATGAAACCGCAGTTCGTCCCTAATGTGTATCGTGAGCCCGCTGGTA
190	AMP0014232	54.53	R3	Co-d	CATTAGCATCCCACCAACGACTTTAATCACTGCTCTTAAGGTTCTCAAAGAGAGCAATTTAGCAACAAGGGTTTGCTTTGGCATTTCCAGCTTTAATACGCTAGATTCCTCGCCTTGAGACAGATTCTTGACATGCACGGAATCTGA
191	AMP0002114	56.67	R3	D	AACCCCACATGGATCATGGGTAAAAAATTCTCTCTGCTTATTATTATTATTATTTTTTTGCATGCATATGTACTGTCCTCACACTGTTTTACCTCTTTCTC
192	AMP0013692	57.38	R3	Co-d	CAGGATCGCCGTTGACATGTCCACAGCTAAAGGAGAATCTCTCTGGAAAGCCTGCAATGACCCATAACAAAAAGTTTATTAAAAGGAGGACCAACAAAATGAGTTAAGGCTTAACCGGTTTTATACGTACAAATCCCC
193	AMP0003428	59.68	R3	Co-d	AAGGCAGAGAGTTGTTAGGGAGAAGAGACATTGTTGTAGCATGGCGAGGGACCATTCAGCTGTATGAGTGGGCTAATGATTTCGATTTCCCACTTGAATTAGCTACCTCGGTTTTCCCTCCAACTGACCCGAATGACCCAGGTGACC
194	AMP0011535	61.98	R3	Co-d	ATGAATGGTTATCGGTTAGAAGGTAAAACACTTGCTGTCAGGATTGCTGGTAAACCGGCACCGCCTCCTGGGCCCCCGGCACCTCCCCCACCTACTCAATCTTATCCTCCTCCACCATCACAACCATATGGCGCTGGTGGGCAACTG
195	AMP0014169	62.69	R3	D	CATGGTGTAAAGAATGCCCTTGGATTGATTTCTAGCAACCTCTTTTGAACTCCTTTATTTTTTCCTTTCATATTAGATCCATTGTCATA
196	AMP0007532	63.4	R3	D	AGAAGGTGAAGTGTCTTAGGACGGATAACGGATTAGAGTTCTGCAATACACAGATGGATATGTTGTGTAAGGAAGCAGGGATTAAAAGACACAGAACATGCATCTATACTCCGCAACAAAACGGAGTATCAGAACGCATGAACCGTA
197	AMP0017201	64.11	R3	D	GAGACATCATCATCAAGGCCCTCATCTCGATTAAGGAATGGGAGGATGCTCAGCCACAGAATCCGATCACCTTGTCTATGATACCTCCCAAAACTCCCACACGCTTTATACCGGCGGAGAGCCTTCTCTGTAACACCGATGCGGCTT
198	AMP0005851	68.46	R3	Co-d	ACGACGATGACGGGAGAGTTATTCTGGGGATACTTCTTCGTGATAATTGGCTCCCTATCATTCTTCGGATTCGTCTTCGCAGTCATGGCTTCGACTCTGTTTCCGCTCTCACAGAATCATTTAAACCAAGGTGGTCTGAAGAATGAA
199	AMP0005900	69.19	R3	D	ACGAGAAGAAGAAAAAGGAGGAGCTCAAGGAGAAGTTCGAAGGACTCTGCAAAGTGATCAAGGATGTTCTTGGTGACAAGGTCGAGAAGGTTATTGTCTCTGACCGTGTTGTTGACTCACC
200	AMP0005899	69.93	R3	Co-d	ACGAGAAGAAGAAAAAGGAGGAGCTCAAGGAGAAGTTCGAAGGACTCTGCAAAGTGATAAAGGATGTTCTCGGAGACAAGGTCGAGAAGGTCATTGTCTCTGACCGTGTTGTGGACTCACC
201	AMP0007792	70.31	R3	Co-d	AGACGGTAAATGAAGATCAGAGACAAGATCGATGGTCCCTTTGAGTGTATTTTATTGGGAAGAAACAAAAAAAGACGAGTCATGAAAAGTACCAAAATGTTGGATATAGCTCCATTTGTACTGACACTTCAAATTGACATAATTCAT
202	AMP0010410	71.45	R3	Co-d	AGTGGAGAAGAGCTCTGATTTGAGCTCGGCATCGCAGGTAACATTCTAACATTTCCATACTAGCTTTTCCCCAGCTTTAATTTC
203	AMP0003432	73.36	R3	Co-d	AAGGCAGTAGCATTAGTAGTACTGAAGATAACACTGGGAAGTTGAAACTCCTTAAATGCAGCTGCAGAGAAGTACATATACTCATCGTAGATGACACAAGCAATATCATCA
204	AMP0016401	74.08	R3	D	GAACGTTAGACGTTGACGCGTTGAAAGCCCCCAAGTATCTTGTCGCCTGTGCAAACGAGAAATCGAGAGAGGAAGATACTAAAAAGGTAAGACCGTGGCCTCCTTCGA
205	AMP0012289	75.52	R3	D	ATTATAGTACCAGACGTCGAGACGGTCTTGCGTTCTGTCTTTTAAGTAGGAGAACAATTCTACTTTTGATCCAGATAGGCATTCTGGAAGGCCCAAGTATTTGCTTGCTCCCCCCTCATTGAAGATGCCAAGTATCCCCTGTATGTT
206	AMP0004800	76.23	R3	Co-d	ACACACCAAACGAAGTGCCAACACTTGAATCAGCATCATCGGCCATAAGGGTACTTCCTTTACCAAACATGATAGACAGACAGATGGCTTCACTGGTAGAGGAAATACCACCACAAAAGAAGAAAGGGAAAGATAACAGTGGCACTG
207	AMP0006387	76.94	R3	D	ACGTCGGACTTGTTCCCGTAGACGAGTCTCCGCCGGACGAAGAACCTTCCTCGGCAGCAACCGCCACAGCAAGCGTCAACGCGCTCTTGCTCTTGCTCGAGCTCAT
208	AMP0005038	77.66	R3	D	ACAGCCACTCCAGTCGGCGTCACAGTAAATGGTAAGAGTGAGATCATCGGTTGATCTGAGAAGAACTCCCT
209	AMP0000075	79.13	R3	D	AAAACAACGAAACCCTACAGTTACAATACCAAAGGATTTACCTTTGAGCAACCTTCAGCAATCTGAGCAAGCGCAATCAAAGAAGCATGATGTTTCTGCCACTCAGAGGCAACCAAGTAAGCAGAAAACTGCTGATACGCAACAGGA
210	AMP0000444	79.85	R3	Co-d	AAACCAGGTTTTGCGTTGGGCACTGGGGTCTGTTGAAATCTTTTTCAGCCGGCACAGCCCTCTCTGGTATGGCTACAAAGGTGGCAAACTCAAATGGCTTGAGCGTTTCGCTTACGCCAACACAACAATTTACCCGTTCACATCTAT
211	AMP0009657	80.58	R3	D	AGGCGCGGAACATGTTCGATGAAATGCTTGAGAGAGGTTTTATGCCGGATTCTTCCCTTTGCTGTAAAGTTATCGACGCGTTGTGTGAGGACCGTAAGCTTGATGAGGCGTGTAGTCTGTGGAGGAAGATGTTGAAGAAGAACTGTA
212	AMP0016345	82.1	R3	D	GAACAGGGAAGATATCTGGAGTTAGGAAACTCAATATGTAAGAGGAAAATCGATTTAAAGTTTTCACTCTTTACGGTCCAAATCAATTTGAATGGTC
213	AMP0019428	82.84	R3	Co-d	GGGTTCTCATTTATTACCCCCCTCATTTTAAACCGCGGGTTAAAGCTGTCAAAAAAAAATCCGCGTCAATAAATTCTCCACACTCATCTTCCACA
214	AMP0012909	83.6	R3	Co-d	CAAGAGACACAAGTGAAGGTTCCAGATACAACCTCACATTTACATTAGGAGATGCCAACGATGCATGCGTAGGACATTTCATTGTCGGCGTTCAAGCTGGATCAGCAGCTCAAAACTTCACACTGGAGAGCAATG
215	AMP0004261	85.08	R3	D	AATGCAACAGTAGCCTACTTCACTGGAAGTTACCTTGAACAGCCGGAGCCCAAGACGCACTGCGAAGCTTTTCTAATAGCTCAT
216	AMP0013045	87.3	R3	D	CAATGATCATCCGCAGGCTACATAACAAATAACAGCTTCAGTCAGGTAACAAAATTATAACTTCTTTACTTGTAAATGTTGTTGACTTTGGAGGTAAACATCTAGCTTGCAGATAGAAGCATATGCTTTAACTATATATTACCTTCG
217	AMP0003116	88.02	R3	Co-d	AAGCATTAACTGTGGCTGAGCCACTGAGGTCACTCATCATAGTCATCGTAATTTTTCCAGTTACGAAAGTGTTTTTGATTCCTCTCTCGAGTTTCTTGCATCCCGTTGCTGCGGCGAAATGCTGTATTATGTACT
218	AMP0005446	88.74	R3	D	ACCAGTCGTTGTGAGGGTCAGAAACTCTCATTGCAGTGAAGGCACCATGAACAT
219	AMP0015389	90.2	R3	Co-d	CGGCATCATTTGAAACGTTTTTTTAGCATATGCTTTTCATTCCATGTCTTCTTGTCATTATTTATAAAAATATTTTCTGTCAACATTTTTTTAATAAATAAAACTATTTTCTGAGATCCGAGAAC
220	AMP0011766	0	R4	D	ATGATGAGCTGATCTTTCTGGATCCAGCGAAGAAACTCTGGATTTGCAGCTTGTTCAACTTGGTCTCCGGTACGGACAG
221	AMP0013715	0.74	R4	Co-d	CAGGGCATTCTTTCTCAAGCTGAGCTTTGATCTGGTCAACTACGTCAAATCCACGAGCCGATTTTCTGTTAGGGTTTGAGTTTTTCTCACTCACTATCCTCCCA
222	AMP0020476	0.74	R4	D	TGCAATGCATAGAAGAAAAGAAATGAAAAGTTTAACAATTACCTTTATCTCCATAGACCAGAGAGAAGTCAAGTTGATCAACTAACTGTACAATGTCATCAGACGAGAGTGAAAGATGCCGCTTAACGATATATTCAATAATTTGCT
223	AMP0001050	0.74	R4	D	AAATGCTGAGTTACATGCAGAGAGCAAACTCGATGGTTTTAATCTCAACTTCGCAGGTCTCTGCTTTGCATGCATTGATATCCGTCTTGATTCTTTACGAGGACAATGTAAGTTTCTTTGTTCTAAATAGCTATGCTA
224	AMP0007321	0.74	R4	D	AGAAACGAACAATGACTGGGGTCTGAACACCTGGAGCTCTGAGGAAGTCGGCACACGTGAGGTTAGATATATCATGAGTGACCTCGAAGAAACCCTTTGCACTTGCTCCTCTAGCATGAACCACACGCTCTGGAATACGC
225	AMP0001050	2.65	R4	Co-d	AAATGCTGAGTTACATGCAGAGAGCAAACTCGATGGTTTTAATCTCAACTTCGCAGGTCTCTGCTTTGCATGCATTGATATCCGTCTTGATTCTTTACGAGGACAATGTAAGTTTCTTTGTTCTAAATAGCTATGCTA
226	AMP0007026	3.4	R4	Co-d	ACTCCAACTATATCCCCTGCGGTGAACTTGCTCACACCTGATCCCACCTCCACCACTTCCCCAACAACCTCGTGCCTAAAGAACATGATCAACTCAGTTTTTAGATTGATTCTAGATTTTCTTGGCTATAAGGAAATCAAGAAAGAA
227	AMP0007026	3.4	R4	D	ACTCCAACTATATCCCCTGCGGTGAACTTGCTCACACCTGATCCCACCTCCACCACTTCCCCAACAACCTCGTGCCTAAAGAACATGATCAACTCAGTTTTTAGATTGATTCTAGATTTTCTTGGCTATAAGGAAATCAAGAAAGAA
228	AMP0012075	3.4	R4	D	ATGGGGATGAAATCAACTCCTCAAAGTGTTGGCTATCATCACTTATCAGCCACAGAGTTAAATAATGAAAGATTGATTATAACCTTAGGCATGTATAAGTCAGTGATTTCGCCATACTTTTCAAAATGTCTGCATAAGAGAGAGTAC
229	AMP0012037	4.12	R4	D	ATGGCGATGATATCGGAGATTAGCAGAACACTCGAAACAGAGCTCGGAGGATGATCTGAAAATAAACACTGAGCATTC
230	AMP0011133	5.57	R4	D	ATCATACGACGATATTCCCTTTCATCAACTCTATCTTCATCAACGGCTTTTGAGAACTTAGCATTCATCTCCATAGGTATATGAGTCAAATTGCAGGAGCTCATGCCAAATTCTTCGAGTATCTTTTGCGCA
231	AMP0011469	6.28	R4	D	ATGAAACCGTTACCCTAGCTTCGATCATGAACTTCTTCTCAATCTTTCCTCCAACAGAGCTCGCTATCACTCCCACGCATCGTTTCTTCTTCTTCTTCCTCTCATCGCCAGTGTTGTCTGTGAAAACGAATCTCTCAGCTTTGA
232	AMP0007925	7.71	R4	D	AGAGAGTGGGATACCACTTGGCACGAGCAGTAAGTCTGAGAGCAGAAGGCTGAGGAGCAGTACAAGGCCCTTCCGTAGCGATCTTGTACAACCCGTAAAGCTGCTTCTGGACATCACTAGGCACCTTTCTCGATTCTGCTGCTGCTG
233	AMP0010568	8.42	R4	D	AGTTGTTGTTGTTGTTGTTGTTGTTGTTCTGGTGGTGATCGATGGAGAGAGAAGAAGAAGAAGAGAGCTGAACATGGAGCCACTTGTAGATGCAAGGCCAGCAGAAAAGGTGTCCGCAGAGAGTGACCACCGGATCAA
234	AMP0012416	10.6	R4	D	ATTGGGTCAAGAGCAGAGAGGTATAGGCTCAAGTCGGCAGCTCAGAAGAAGATGACATCATTGGCTGTTGTACCAAACCCTTCGTCTGTTGAAGCAACTCCGATGCAGTTCCCCGGAGTTTCATCATCGGATGGAAGGTGCGGTGAC
235	AMP0017346	11.32	R4	D	GAGCCGAGACACTGTAGACAAAAACTGAGACCGAGGGGTCCCAAACTACTATTATCC
236	AMP0020001	16.65	R4	D	GTTTAAGACGTTGCCCGGCAGGCTTTTCGCTGCGGTGTGGCTGCTTGTCTCTACGTTAGCCGTGGCTCGGGCTTTTCTGTATTTGGCTGAGGCGAGAGTTGATAAGAGGAATAGGGAACGGGCAAAGAAAGTGCTGCGTGAGGCTAT
237	AMP0012714	25.4	R4	D	CAACCGATCTTAGCAGTCAAGATTGCAGTGGAGCAGCTCATTATATCCATCCTCGATGATCCTAGCGTGAGTAGAGTGATGAGAGAAGCTGGTTTCTCGAGTCCTCAAGTGAAGAGCAAAGTCGAGCAAGCTGTTTCTTTAGAGAGT
238	AMP0009233	26.87	R4	Co-d	AGCTTATGAAGGCGACTTGGGATGATGGGATCGATTTAGCCAGGGAAGATCCGGCTGTGGCGTCCACGTCAGCGATCACCACCGTGGC
239	AMP0000392	28.34	R4	D	AAACATCGCATTATCAAATTTTTGTATCAACCAATTCATTAGTGACTTGACTTCATGAATCCGTGGACAAATCCAGCTTTTTGTCACCGTGCGCCTCGGATATGCCATTTACATATTAGGCCAGCTTCCTTTGTAAAGAATATATCC
240	AMP0007580	29.09	R4	D	AGAATCACCCAACATCCTCCCCGGGTTTGTTTTTGCCGCGTTAAAAGCCCTGGTTTTACCAACCAAATGAGCTGGAAACCATGGAGGCAGGAAAAGACACCTTCTCTCTTTAAGTTTTTGCTCATGCCTGCTCCCAACATAATCAAT
241	AMP0019543	30.58	R4	D	GGTGTGGCAGATATATATATACATGCGTTAGAGCAGAGCCCTTAAAGTTCTTGAGTCGCCCGTAGAAGAGAAGATGTTCTCTCCCTGTTAGTGTCTCCCAAAGCAAGCTACAACCAAGAGAATGCCACAAAACCGAAATTGTTCTCT
242	AMP0009655	32.05	R4	D	AGGCGCCTACTTACCATGGTGTTCACATCCACTGCAAATTTTGGACTTTTAATAATCAAAGAATACAAATTATTTGGGTTCAGCATCTTTATCGGAATCCTTCCACAAAGTCCCCAATCTTCTTCTTCTTCTTTTTTTGATCATGAA
243	AMP0014715	32.78	R4	D	CCGCAAATGCATAAGTCCAATACTCAGTGGGAACCGAAGCTTGGTGAAGCAGTGTAA
244	AMP0018554	34.24	R4	D	GGAAAAAATGGCGGATATGTCTTACCTTCAGATCCACGACGCAAACGATGCCGTTTTGAACCATTTTAACCGTAACCACCACCACCAACCCCGGCGACACCACCAATCACTCTCTCAGATCCTCGATTCGCTTCC
245	AMP0005956	35.71	R4	D	ACGATAAGCCGAAGTCCACTGCAGTTGCAGCTAACGTCGCCGTTCAGTCTTCACCTGTCAGTGGCTTGGATAACCTGGTGGGTCAGCTAAATAAGGAACAGATTCAGAACTTCATCGCTTACTTCAGCTCTCAGCTCCAGACTAAGC
246	AMP0020391	36.44	R4	Co-d	TCTTGACCAAGAAGCAGGGAGTGCTTGGTGTAAAAGATTTGCAGACATGGAACAAGGCGTGCTGTTTAAAGTTGATATGGCTACTCTTCTTCA
247	AMP0000979	37.16	R4	D	AAATACTGGTGTGGTGGGACATGTTTTACTGTCCTATCCCCGAGGGATATGATGCTCGTCGGGTTCGTCCGAGTTTAGAAGAGGCATTTAAGAAACTTGGCTACTCTG
248	AMP0010428	39.38	R4	D	AGTGGATGATGGCATATGAGGCGGCTTTGAATAAAACTGTTCTAGCCATGGTCTGTGATGGACTGATTCTACTCGCTTGTTTGGTTTCTCGGATGCTGCAGAACCACCACCAAGAGTAGACTCTGCTGGTAACTTACGCTTCCCTGT
249	AMP0017635	40.12	R4	D	GATCAAATCGCTAAGAGCAGCCATTAGATGCATATCGTGCCACAAACTCGAATCAGAGTTCCAACCCGGAGACCTAGAGGGACAAATCAAGTCACTTTTTAAACGTAGAAGAAACCTAATGGATGGATCAAACCCTGCTTCGGCAGT
250	AMP0014410	42.3	R4	Co-d	CCACCGGTATTTCGATACAGTGTTCTCAAGCACTACGTCCCAGAGTTATCAGACGAGAATTTTTTAATCGTCCTCCAACGATA
251	AMP0002762	47.31	R4	D	AAGAGAGGATTGAAAGGAATAAGAAAAGGGGCGAGACCTTGACCAAGTTTTTGTGCTGGACTTTAGACAACATAGCGATCTCTCTTGCAAAC
252	AMP0003848	50.86	R4	D	AAGTGGATGGGCAAGCTGGTAGGATATGACTACGAGATTACTTACCGACCTGGCGCAGCTAACGCAGCAGCTGACGCATTGTCTCGCCGTTCCCACAG
253	AMP0000667	54.39	R4	Co-d	AAAGAGAACAGCAACGGAGAGAAGAAACGACGACGTGTCGTTATATTACAGCACACCGTCAGAATTCTCTTGCAGGAAACATCCATCTGTTTCCCCTGTCGGAATCTGCCC
254	AMP0005043	58.09	R4	D	ACAGCGGCAGACCGAGACCGAGATTTTAAATTGACCGGATTCAATGTATCAGTTAAGAAGGGGTTCAACTAGGCATCGAACCTTAGTTTTAGGGGAGGTGGGTGGGGGGGGATGATTTTTTTTAAGCGTCAATCTCAGAATGTTTAG
255	AMP0001118	59.57	R4	D	AACAAACCCAGAAAACACACAAACTTTATCAAATAATAAAGCTTCTTACATAAGACATACAACAGAGAAAAATTGTAAAGAAGCTTACTTGATGTGCTCAGTCACTGTGGCTTCACATTCAAGGGAGTACATATGTCAAGACATAAA
256	AMP0010967	61.04	R4	D	ATATCCGACAGTCCCTTTCAAGTACCTTAATACTTGCTTTAGTGCGTTGCCGTGTGAAGCTCGTGGGGAATGCATATATCTGCTTAAGATGCCGACTGCAAATGCCAT
257	AMP0004233	62.5	R4	D	AATGACCTGAGAGCAGAGTAGTCTGGAGCTTTTCCATTCAACACTTCAAATGGGCCT
258	AMP0005547	71.71	R4	D	ACCCGAACCACTTCCAACCCCACACCACCGTCCCTGCGACTTCGCCACTCATACACTCTTCTTCGCCGGCTGCGACAACTGTACCTTCGAGCTCAGAAACTCCACCTGCACCTCAGCCGCTGACCACGTAGACTGCACCATCATCTT
259	AMP0006060	75.38	R4	Co-d	ACGCCTGCGGTGCACGAGGAGGAGAGCCAGGCTCCGTCAGTGTTGCACAAGAAGGTCATCGGTGGAAGATCGGGGGTCGATGGGATCGTAGTGAGCTGGTGATTCGGGGGATCGATGGGAGGTTGGGCTCGCTCCCATTCAT
260	AMP0011532	75.38	R4	Co-d	ATGAATGGGAGCGAGCCCAACCTCCCATCGATCCCCCGAATCACCAGCTCACTACGATCCCATCGACCCCCGATCTTCCACCGATGACCTTCTTGTGCAACACTGACGG
261	AMP0011533	75.38	R4	Co-d	ATGAATGGGAGCGAGCCCAACCTCCCATCGATCCCCCGAATCACCAGCTCACTACGATCCCATCGACCCCCGATCTTCCACCGATGACCTTCTTGTGCAACACTGACGGAGCCTGGCTCTCCTCCTCGTGCACCGCAGGCGTTGGCT
262	AMP0006251	78.33	R4	D	ACGGCGTTACAGTGACAGCGGGGAATAGTGTGAATTTGTATCTATTCCAATTTCTATCGTTGATTCATCTCAGATCTCTCAATTACGGTACGTTTTTAATTTTACCTTCAATTCTCTTCATCTA
263	AMP0011159	79.06	R4	D	ATCCACCAGATATACATCTTCGCAAGATTCTCATGTGAGACTGCATCGGAAATTAACCGGCGAGCTTGCCCTTCTACTGGTAAGGGAACACCACCAACAACCACCCCCCGC
264	AMP0015358	80.53	R4	D	CGGATCAACGCTATACAACATATCATCAACCACGCACGACGACGCTTGCCACAGACTCATAAGCTCACCTCCATCTTCCCACTCAACCAAAGCACCAACACTGGGATCGAAAACCAAACAAGTACTCGGGTCCAAAACGAAGATCTT
265	AMP0001341	82.01	R4	D	AACATACCACTCTAGTTCCCAAAAGCTCAAACCGTGGATTATCACAATTGGTTTGCTTGAGTGACCATTCCGAGTCCAGCAAAGACCAGAAAGCGCCAGTATATTCTGCTAGAACACGAGTTTCACCAAATTCCATCTCACCAATCA
266	AMP0002790	82.74	R4	Co-d	AAGAGCAGAAGAACGAAAGGGGAAAGACTTGCCTACGGAATACTTCTGCAAGAGTTTTTATTCACCTGAGAGAGGAGGTTTCTTTAGTCTTCCACTCAGTGATATGGGCTGTG
267	AMP0012939	86.46	R4	D	CAAGCAGGACATGCCAGTTGTTCTGCTGAGCCAAAGCCATCCACTGGTAAGAGTACTTAGAGCCAGTGACTCTAGACTGAGCTGGAAACACAAACAGCCCAACAGCAGAGTCTTTCTTCTTCCTCTTCTTATGAGACAAACGCTTCT
268	AMP0008050	87.21	R4	Co-d	AGAGCATACAACCAGAAAGTGGATGTGTATAGTTTTGGGATTGTGCTGTGGGAGTTAATCACAGGACAGCTACCGTTCCAGAACATGACAGCAGTACAGGCTGCGTTTGCAGTTGTGAACCGAGGATTCCGTCCAACGGTCCCAAAC
269	AMP0001010	87.96	R4	D	AAATCCAAGGAAGATGGACCGGCGAGTAAGAAGATCAAGCTTGAAAAGGAGGACGACAAAGAGC
270	AMP0005704	90.25	R4	D	ACCGTCAACAAACAACGACGAGAGCGCGACAAGCCGTTCGCATTGCGAAGCGACATCACCGAGTAGTAACATCACTTTCTCCCCCACCTCCCTCCTCAACCTATCGTACCTCATCCTAAGAACGTCCACATCGACCACCGACGACGG
271	AMP0018037	91.75	R4	Co-d	GCCAATTAGCAAAATCAGTATCATTCATGCAGCAGAGACACCTACAGTACAAAGAGCCACGAACTGCCAGATGCCATAATGA
272	AMP0000618	94.05	R4	Co-d	AAAGAAGATCTTTCGTGGCCGCTAAAGAATAGATGTGACCTTCCTCGCGGACAAGCGAGCCAATAAGACCATTCTGAGGTAGATTTTCATCGACGTTGTTAGACCATTGGGTTTGAGTAAATGGAGTTGCTTGGTTCCAGGGAGACA
273	AMP0017340	95.2	R4	Co-d	GAGCCACAAGAAGCCTAGAGCGTCGATAGAGGAAAAGACCAAACTACCCCTGATGTTGACCAAGTCTAGTGGGTTAGTGGAAGGGCAAAAAGGTAATTTCAGAGTTTTTGGTTCAGCACTAGCTTCGCAGTCAAGTAACATCATCAT
274	AMP0002641	96.35	R4	Co-d	AAGAAGCGAGATCATGGACCAATGCAAAGCGTCCAGAAGAAAATGCAAGCTTCTCGAATGCGTCTCGGGCTCTCAAAAATGCTACAAACCCGACCAGATCATGAAGTTCTTCCTGAGCTCAAC
275	AMP0000654	98.27	R4	Co-d	AAAGACAGAAAGCCGCTGCTGCGAAACTTGAACTTGCGTCACTCTGTGGAGGCGACAGCGATCACCTAGCGGTTGTTGCTGCCTTTGACTGCTGGAAAAACGCGAAAGAAAGAGGTCTTGCTGCTGAGTTCTGCTCTCAGTACTTTG
276	AMP0007957	99.04	R4	D	AGAGCAAAAAAAAAGGAGAAACAGTTTTGGTTGGTGTTCAAGTTGAGGAGTAAGTGATATAGGAGGGAAGAGAAGAAGATAAAGAAGATTTTGATGATGATGATTCTGCGTATCAAAAGGAACCACATCCTTGCTTCTTACAACAAG
277	AMP0019068	100.5	R4	D	GGACGTCATCTCCTCGAACTTGCGTACGCACTGAAGAGCCTAAAAGGACATCCTTTAAGGACTGAATTTCGCCACATATGCCTTCTTTTAAGCTTGTTACAATGGGTAAAGCGCGGGCATGTAGTTCGGTTGCAACCAAACGTGCGA
278	AMP0003897	102.01	R4	Co-d	AAGTTGTAGCTGAAAAGGACAATACATCTCAAACTTTTGGTTTTGATGATGAAAACTTGGAGAAAGTGACTCGTCGAAAATGTGTTAGTGGTAAAATTTATCCAATTATGAACTGGTGGTAGGTATGTAGCTAGATACAGTTGGAAA
279	AMP0012158	105.73	R4	D	ATGTGAACAGAGTAACAAAGTTCCAGGCGTGTAAAGGTGAGATAGATTAACCGTCCAATCAGACGACGATAAGCTTTAACATCAGAAACCGGAGGACCCTCTGCCTTTAAAAGCTTGTGATTAAGTTCCATAGGAGTAGAAGCAGGC
280	AMP0000627	106.44	R4	D	AAAGAAGTCGACACATTTTTCTAACTCCATCTTTAATAGCCACTTGTGATCGGTTCCATTTTAATAGCAGGGTGTGGCAAGCGTTGAAGAGCTGTAATGGTGGTTCTCAGCAGATCATCATCTCCAACAATCATCCGCAGCTTCTTC
281	AMP0010948	109.38	R4	Co-d	ATATAATAAGACTCACAAACTTCGAGATCGCTGCTGCAGAACTCATCGTTTCGGCCGAGACAGGAAAAAAGACCGGAACTCCACTGGTTTCTCCCGATCGGCTCGCCGATCACGCTCCCGTGGCTCACCGGCAATCCATCCGCCGTC
282	AMP0001319	110.11	R4	D	AACAGCTGAGAGCTCAAACTGAACTAATGGAGAAAAGAGCAGACTTGAGAGTGAAGAAGCTTCTGACTGATGTGAGGTTCGAGTTTGTTTCTTCATGGGAAACATTGTTATATTCAAGAGAGCAGATGAAGAAAGAGGAACTATTAT
283	AMP0020328	111.54	R4	Co-d	TCCCACGTCCAAGTAAGACGCCAAACCACAACCATAGCTAAACCTCACGCATTCCTCCACAATGGCCACCA
284	AMP0010830	112.96	R4	D	ATACGTTCGCCAGCCTCCTCGAGCTAGCAGCCAACAACGACGTAGAAGGCGTGAGGCTATCAATCGACAGAGACCCTTCGTGCGTGGACGA
285	AMP0014882	114.36	R4	D	CGAACACGCTGGTCTCCCCGACAGGAACCGGTCCCAGACGGTGCGCCACAGCGATCTTGTGTACGTCCCAGTTCGATCTAGCGTCTCCACATATATAGCTGAGGTATCTTGTGGCCATTGGTTTGTATGCTTCGTACCTTAGCTCCA
286	AMP0016428	115.76	R4	D	GAAGAAGTGGCAGCTTCTATCATTGCTGCAGAGACTCGTAGGCACTACTTCTTCTCCCAAGGGGGAGGATCTGCAAGCAATCCTAATACTCCACCACCAATTCAAGCACCCTCTATTAACGGTCTTCCTCTCCCAGGATTCTCAAGT
287	AMP0015726	116.46	R4	D	CGTGATGAGCAGCGTGGGTGGATTCTCAAGGAGAAAGATGAGCTGGTTCGCTTGCTCAAGTCTGAAGGTGAGAACTCGTGTGGGAAAGTACGAGTCCATGAACGGTTCTATTTTGCTGACAGGGTTGCTGACCTGCAAATGCACTTT
288	AMP0002650	120.79	R4	D	AAGAAGTCCATGTACACAACTAAGAAGTTTTTAAAAACATAAACCATAACATTAACTCCTCCATGGCT
289	AMP0002349	121.51	R4	D	AACGGATGCCAGCGCGGAAGAAGTTGCAAATAGCTCTCATATTGATCGTTGACGGGGTCCTCATCGCTCATCAGCAGAGGACTCGTCCTACGCTGAAGTACGTCAAAATGGTTCAGGACGTCGACGCATTCTGCCAACACCCCTGGG
290	AMP0010586	123.69	R4	Co-d	AGTTTCGTAACTTTGGTGGGCCAAATGATTGTGGAACTGTGCAGGAAGATGAAGTAGTTGTTA
291	AMP0008717	124.41	R4	D	AGCAGTCAGACATTCCAGCAATATATAATAGATCTTCTGCATATTTTTCCTGATTTAGGAATAAACCTTCGGAGTGAAATTGAGCTTGTAGCCCAAGAAAGTAATGAAATCTACCCAAGTCTGTCATTTTAAACTCCTTGTTCAGAG
292	AMP0008613	125.11	R4	D	AGCAACTTCTTCACCAGCTTCTTCTCCTTGTACTTATTTCTAAGTACACATGCTTCATGCGCCATAGCACTGAGTTTGGCACTGAAGCTCGCCACCGTATCCGCATCTGACCACTTCAGATTCTCAAACTGCGACCCAAGATGATCC
293	AMP0012718	125.82	R4	Co-d	CAACCGGTTTTAGCGGTCAATATAGAAGTGGAGCAACTGATTATATCCATCCTCGATGATCCTAGCGTGAGTAGAGTTATGAGAGAAGCTGGTTTCTCGAGTCCTCAAGTGAAAGGCAAAGTCGAGC
294	AMP0004506	127.27	R4	D	ACAAAAGTATTACAATCCCTAAGTTATAGCAATTGAATATATCGCATGCGAGAGTATACATATATTTAAACAATTTTGGCACTTCAAACACCCAAGCTGGAGAAGATGAAGAACTATCATATTGGGTTCTTCGACTTCCCTAGACAC
295	AMP0000500	128.71	R4	D	AAACGACGCCGTTCACATCGAACCCGACGTGGTTGCTGTTGATGTCTTTTAAGTCGACATCCATCAACGTGTCGAACTCCACAGCGACGAATTTGGAACCGCCGGCGAGACCCAGCGAGCCACCGGCGGCGCCGATTGTGTTTCCGT
296	AMP0009963	130.15	R4	D	AGGTGTGGTCTGAGTCACTGAATCTAGAGCTTGCTAAGAAGTCAACTAAGTATAGTGACTTCCAGTCTTCTTCTTTAACCTCATCAGTTATGGTTGATGACTCTTCCTGATCTGTGTCGTCTTCATCACTTGAAACGAGCATGCCAC
297	AMP0012565	130.87	R4	D	CAAAGACGGTGAGGTGAACCCGTGGAGACTCTGCTCAGTAACACAAGTGGAAGAGCTCAAGTCTATAATCACTCTTCTACCAGTATGGGCCTCAGGGATAGTCTTTGCCACGGTGTACAGCCAAATGAACACAATGTTCGTCTTACA
298	AMP0000242	131.6	R4	Co-d	AAAATCCACTCCAAAAGCAGCTTCTCCGATGATATCTGTGGTTAGCTTGAGGAAGAGATCGGAGATAACGACATCTTCTGGTACTTCAGTATCAAGATTATGAGTAGCACAAGTGATGAAATTTTGCATTGTTGGGATAAGACTTGT
299	AMP0011624	131.6	R4	D	ATGAGGAAGTCTCTGCGATCTCATTCTTCTGGTTCACGGCTCTCTGTTGTTCTTCGTCG
300	AMP0000725	133.08	R4	Co-d	AAAGATGATCTTGGTGGCAAACGAGATTAAGCTAATAGAAAGATCACTAGATTGTTAAAAAAACTTCAAATTCTGAGGATGTTCAGACTGGAAGTTTGACATTATGCTCATACTTTGGTTGTGTATTATGTA
301	AMP0010046	133.82	R4	D	AGTAAATACATAGATTTACCCCAAGAGATACCTTCAGACCTTCCAAGAAGATAGATACATAATTTAACAGAGCTTGTGAAAAGTTCAGAACAGAGTATCTCTTAAAAATGAGGTCAAAACCCGCTTTAGTTTCTTTAGCTACCTGAA
302	AMP0010281	135.26	R4	D	AGTCTAGTACACCAACTCAATCTCAATTTCTCACACCAGGAGATGCAGCCAAGTCTCCATATTTGGCTAAGGAAGCAGAAGCCTCACCTCGGTTGAGATCGAGAAGGTCTGGAGACAAAAGTGCTGAACCAATGCCTCCTCTCATCA
303	AMP0015593	135.97	R4	D	CGGTGGTGGATCTGCCGCATAGGGTCCCATATGGCTTCCATGCCTTCTTTGTTACAGAGGTACTAAAAACCTAAACCCATGATATATATCTTCTTTCCAAGCGAGATGCAACTCTAACCACCAGGGGGTCTGCTCTTTGCAGGAACA
304	AMP0009711	136.69	R4	D	AGGGAATGAGAGAGAGAGATCAGGGGCCACGAGGTTTGAAGAAACAGAGGCACCCCTGAAACTTGTCCGGTGGTATCATTCCCCCGCCTTTGCTTGTGTTTACCGCTTCAAGCAGCTTCACTACCTCCTCCAT
305	AMP0019771	137.41	R4	D	GTGAAGCTACTGAGAAGTATGTACCATTTAAAATTGTCTTCGGCGATAGTGAAGAAGAAAAGAATGATGATGATAACGAGACACAAGCAGAAGCAGTCAACGAGACAGAGCAGTCTCAGAGCGATACATAAACAGAGTGTGAAACAG
306	AMP0009271	138.14	R4	Co-d	AGGAAAGGAGAGACAAATACTCGATGAATCGGAAACTCAATCTGAGATCGGATTCGTTGACCTGTTTGAAATGCTCGAACCTTACCATTGTGAACGAGCGGAGGATC
307	AMP0016709	0	R5	D	GAAGCTAGCTAGCTAGCTGGCTCCCTTGTTCGATTTACCTTCCGTTTCTTCGTTTCTCGCTGGC
308	AMP0020289	0.86	R5	Co-d	TCACCTCGTTGTCGTCGTCGTCGACGTCATCTTCAGATCTCTTTTCCCAACGCATACGCTCCGATGATTCGATCAA
309	AMP0004265	1.62	R5	Co-d	AATGCAATGGGCAGCGTAAGCGTGATACATCTCATTAGACTCCAATCTCTCAACTTCATGAGAGTGAATATAACAGACATACTACTTCCGTTTTTTTTTTCAGGTACATCTTAACTACTGGAGCAATAACTGCTCTGTGCGCTAGTT
310	AMP0000249	2.76	R5	Co-d	AAAATGAGAGTTACCAAGTGAAAAAGCTAAGGGAGATGCAGAGTTGCTCTGTTTATCCACACCAT
311	AMP0009227	3.64	R5	D	AGCTGTGGCACAAGAGATTTGGTCACTTAGGACACACCAACCTACAAGCTCTGGCTGAAAAGGCAATGGTGACTGGCTTGCCAAGGATTAATATGAGTG
312	AMP0019141	3.64	R5	D	GGAGTTTTGATGAATGTTGGGTATTTTAAAGTTGATAATAATATTTCGTTTTATTCAGTTTGGGATTTGATTTGCTTTGTATGCGTACTGTTGGTTCAGGAAAGAGTGCTTCTCCAATATGGGACAGGTTGGTTTTTAATAAGATAA
313	AMP0005822	4.49	R5	D	ACGACACGACGACTAGAAAAGAAAAAGAGAGAGAGAGAGACGAGAAAGAGAGCTTTGCGTTTCCTAAAATGGAGCTTTCCCCGAAAGCCAGTAGCTACGGCGACGAGAGTTTCTCAGCTGCAGCAGAAGATGAAGAAGACGGAGACC
314	AMP0017816	4.49	R5	D	GCAAACCCGGCAGGAACAGACGACGAGATGTATGGTGAAGATAGTGAAGGCAACTTCTATAATTGGTATGTCGTCGAACCAGCTATTAACCGGAAATCCACTGATTTCATCAGAAGGTTCCACGAGACTCGTGACTGAATCCACCAT
315	AMP0006510	7.05	R5	D	ACTCAAAAGCAGCTTGCCTGATCACCTCCTCCTCAGCACAAGCCGTCTCGCACACCATCTTCATGATGTAATTCCTCTCCATCTCATTCTCGAAATTGGTCTGAGAAAAATCCAACGCATTCAGCAACGCCTTCGTCGCCGCAAGAC
316	AMP0015569	7.89	R5	D	CGGTCACTCTTTCAGCTACGTCCGACCGGTTCTCGACGGATCAAGACCTTCTTTCGCGCAGGAACCGTCTCTCGAACCCGACCCGATCCCCGGAACCACGACAACTTTCCGTTCGATCTCCGGCGCTTCCGTCAGCGCCAATAACTC
317	AMP0001057	10.41	R5	D	AAATGGCAAACAGGGAACTCGCAGTTCACCTCATTTTTTATTAAAAGACGACCAATGAGTACG
318	AMP0013097	12.94	R5	D	CACACATAAACGAGAGATTTGTTCAAAGTTTGTTGTTTGTGGTTATATTTGTATGAGGCAAATGGCTATAGTTAAAGTAACACGATCACAGATTCATCCGAATATTATAAATACTTAAATATGGCAAATTAATTTGGGAAAAATATG
319	AMP0008495	13.77	R5	D	AGATTGATGATGGTGTTGTGAGGGATGTGGTCACCCTCATCGACAGTCAGATGGAACAGGAAGTGTCTCAGCTTCAAACCGAGGATGACGATTCGACGGGATCGACCGGCTTGCCTCGGGTTCGGATCAACCAAATCGTTGAAGCGG
320	AMP0000851	14.58	R5	D	AAAGGGAAAAGATGTCGACAGTTTCACCCTCCTCGCAACTAGTTCAGGTGGTTCCAGACAACAAGAACAACACTGGCGACTCCTCTGATAAGGTCAAGTACGAAGATCTTGTCCTTAACCCGGACATCTTCCTGGAACATCTCAGAG
321	AMP0008723	16.23	R5	D	AGCAGTGGAGTACACGTGGGCCAATGAGAAGAGAGGTTTAGATGGAGGAGAGATCTGAGCCACAAATCTCGTCTATGAATTCTGAGCCACTAGAACAAGATCTATCTCACGCGCTCTCTACGTCACGCGCTTGTTTGATTGCTGCTC
322	AMP0007592	17.09	R5	Co-d	AGAATGAGTAACCATCCAAATTGAAGGATTGCATGCTCTTCTCATGGTTCTCGAAGACGATTTCCACAAAGGTACGGAAAGTGATGTTCAAAACATTGGGCTCGACGGTCAGTGTTGTGATCTTGG
323	AMP0008721	17.47	R5	Co-d	AGCAGTGGAGACTATAGACGAGTTTTTGGAACGAGTTAGTCAACTTGAGACTATAAATCCAGCAAAAGGTCAACAATGCAAAAGTGGCCGTACTTCTCGAGAAAAGGTGGGTGATAATAGAGTACGGGATGGTGCACCAAAAAATAG
324	AMP0013486	18.23	R5	Co-d	CAGAGACTGAAGAGACTAGAAACCCTAGAAGAAACAGAGCTGAAGCTGCCGCCGCTATAGCCACATTCTTCATGGCTC
325	AMP0005723	21.65	R5	D	ACCTAACCAAAACAAAACAAGGCTCAGAGTTGCAATAAAATTACAAGAATTGCCATTGTCTGTTCCGCGT
326	AMP0004749	22.45	R5	D	ACACAAAAGCAACGGGTAACATCGGCGCCAGAGTCTGGTTTACTACTATCGTTTCTTCCTCTTTAGTGACAGCCCAGCCTCGGGCCCAAACCTAAGCCCATCCGAAAACGACGTCGTTGAACCCATGAATATTTAAGGGACCAGTTT
327	AMP0017360	24.84	R5	D	GAGCGAGCTGGGCTGAGGGAAGAGAGGCGCATGGAGGAAGAAGAAGAGAAGCGAGATGTGAAGCAGATGAATAAATCAGTAGAAGTTGAGGAAGAACCGTTCTTGTTGCTGCTACTGTTAATACTTGAAGAACGGTGGGGTCTCTCA
328	AMP0004045	29.78	R5	Co-d	AATCAGAAGATGAGAATCCGGCTGAAAAAGAAACGGGTGAAGAAGATAATCCGACTGTGAATCCTCTTGACAATGAAGCTGGCAGTAACGAAAATTTGAATGATAATGACGAAGCTGGTGATGAAGTTGTCGTTGATGTAATAGATG
329	AMP0004176	31.39	R5	D	AATCTCCGCGTTATAATCGTATACACTTGATATAAGCCCGTCAACGCCCATTTTGTTTCCGATACCGTTCACTTTCAGAGAACCTACGAGCAAGCATTCAACAGAGCTTGAACTACCACGCTAGATAACCGTTGA
330	AMP0012829	32.16	R5	D	CAAGAACGGCACACGAAAACGTAAAGAATCACGTGTTTATCGCACAATCACCACTTACAATCTTATTAGGAAATTAATCGATGCGGATAAAGTAATTTACAGATTCGGCATAAAATATCTTATCCAGATGAGGATTGGGCCTGGCCC
331	AMP0002582	33.72	R5	D	AAGAACTTCAAGCTTCACCAAGTTGGCCCGAGGGTCACATCCTCTCCCACTCAGGTCACAATAGTGGACAAAGACTTGCATCCAGAGGGTTACATATCTTCAGAGGTAGCAGAGATGGTTCAAGGAGAAGGTAACATCATGC
332	AMP0015315	36.87	R5	D	CGGAAGTGGGTAACCGTAGCGAAGAGGCGAGATGGGCCAACAACGTAGGCGATATCCTCAAGAACGAAGGAGAGTACGTGGAGGCTCTCAAGTGGTTTCGAATCGATTTCGACATCTCCGTCAAGTATCTGCCTGGTAAAGATCTGC
333	AMP0009300	37.73	R5	Co-d	AGGAACATTAAACGCAACCTCCTCGATGGTCCAGCTCTCTTCCATCTTAGTCCTCGTGTGGCTCATCGCCTCTTCCCCAAACCTAAAAAGCGTCACAACCGAGTGTCCCGAGTGAGCGATCATGATCCCTTC
334	AMP0007132	39.25	R5	Co-d	ACTGAGGCTGGAACCCGTGGTTCTCTATCAGCCATTTCTCCATCCTACGCACAGCCTCCGACCCATCAAACTCCTCACCTCTTAAGACAGGACCTGGTGCGTAGTAGACTCCAACGTCAGTGTACATCTGAGCATCATCTGTGTCTC
335	AMP0005741	40.12	R5	D	ACCTCAACGACCTATTGAGAAGTGATGAGAAGACTGGTGGTCCAGACAGAGCATAGGGTTCATTTACTGACCTTAGGACCTTCTTTGCCGAAGGGGATCTATATGACCTACACCACTCAGGGGATCCGCTATCTTGGAGAGGACAAA
336	AMP0010834	42.43	R5	D	ATACTCAGGTGTAGGTGACCTCATCAGACTCCTCCCGACAGGAACCGTCTTCTTGTTCCAGTTCTTAA
337	AMP0013528	43.19	R5	D	CAGATATGGACATTCCCGAAAGCATGGGACCCAAGGATCCAATAACATCAATTAAAGGACCCATACCAGTCCAGTTATCAAACCAGAAACTGGCTGAGATTCCTGAGCCAACTTCACAAACAACAAAAGCTCTAGCAACCGGTCTCA
338	AMP0019556	45.48	R5	D	GGTTCATTCTCCCCGCCGCTCTCCTCCGCCGCTTCTTGCTGGGACGCTTTACAGTCCTCCATCTCCGGGTTCCTCCCTCGCTTTGATGTCAGATCAAGATGTGGTTTCCAGACGCTGTGGATCTCACAGGGATGTATGAACATCCCC
339	AMP0005075	47.72	R5	D	ACAGGGAACTTAACGTTTTGACAAGTTCTATTTAGAAAGATATTTGACATTTTTTCACCCGTTGCTAAAACCTCATCTGGGTAGAAATAGGAAACTTATACATAGTTGAGAATTTA
340	AMP0011138	48.45	R5	D	ATCATCCAAGACATTCGCACAATCCTCTCGAGCAAAGGTGGATATAAAGTGGGTTTTTACCCCAGAAGTGGTAACAAAGTTGCAGATAGAATAGCAAAGGAGACTGCTACGTTCGCGTCCATTGTCCCTAGGTTGTATTCTATTGTG
341	AMP0013006	49.17	R5	D	CAATAGAATACAACCTAGGGACAATGGACGCGAACGTAGCAGTCTCCTTTGCTATTCTATCTGCAACTTTGTTACCACTTCTGGGGTAAAAACCCACTTTATATCCACCTTTGCTCGAGAGGATTGTGCGAATGTCTTGGATGATGG
342	AMP0009443	50.61	R5	D	AGGAGCATCCACAGGTTTTGTAGCTCCGTTTGCATCTATTCCGCCACCAGCACCACGTCTTACACGTCTCGGAAACCCACCACCGTCACCATTTGCTCTGTTTGCATATCCTCCTCTATTGTTTCCCCTGTTGTTACCATACCCGTT
343	AMP0010278	51.33	R5	D	AGTCTAGTACACCAACCCAATCTCAGTTTCTCACACCAGGAGATGCGGCCAAGTCTCCATATTTGGCTAAGGAAGCAGGAGTCTCGCCTCAGTTGAGAGTAAAGAGGTCTGGTGACAAAAGTGCTGAACCAATGCCTTCTCTCATCA
344	AMP0018407	51.33	R5	D	GCGTTCATCAAGTGCTTCTCGTCCATGAAGAGATGGCGGCAGTCTGCAGTCCTCCTGTCCAGACGAACACCACAGAACTCAAAGATCGATGTGAGCAAACTTCCCACGCACTCCCTCTTCCTAGCTGAACCCGAGAAGGGTTTCTTC
345	AMP0009460	51.33	R5	D	AGGAGGAAAAATCATCGATCTTGTTTGCTAAATGAATTGGAGAGAGAGTTGGATACTCTTCGCCTAAAACTGAGTAACCAAAGCCATCATGAAGAGGATACTGAGCTCTGGAAGAGATGAACTGGTTATAAAACTAAGTTCTCATTG
346	AMP0017134	52.06	R5	Co-d	GACTGCAGACTGCCGCCATCTCTTCATGGACGAGAAGCACTTGATGAACGC
347	AMP0020113	52.06	R5	D	TACAAGACGACACTGTAGACAAAGAATGAAGGCAAATTCGGGAGAGAGGAGTTCCAACGCCGGCGAGAGAAGTCGCCGGTGCCAGATATCATGGTTCGGA
348	AMP0007931	52.82	R5	Co-d	AGAGAGTTTGAATACATGGCTAGAATCAGACCACACTGCCTTATGTATTTGTCCACTACCTTGTCCAAATACATAGTCAGCTGTGTCTCTTACTTTCCATCACTCGCC
349	AMP0007491	53.64	R5	Co-d	AGAAGGAATCCACCAACTCTTGGCTTCGGATCAAGGAACACCACATCTTCGATACGCATCGGACCTTCATAACCGACTTGGCAGGCACTCTACTCATTACAGCCATCTTAAGATCATAATGCAGCGAATCTAACTTACTTGCCCTTG
350	AMP0010419	53.64	R5	D	AGTGGAGGGACCGACTGGTCCGGAACTTCAGATCGACCCATTGCCCTGAAGAGTATCAGAGAGACATAGCAGTGCCTTTTCTGGAGGGTGATGCACACAACTGG
351	AMP0001331	54.78	R5	Co-d	AACAGGTGGGTGACCCTGATGATGTTGGACCGGAATATAGGGGGGAGGGGGATACTGATGATGAAGGCGACGGCTCGGGTGAACGAGACGATGGGCGCAGGGTGAGTGATGATGATTTTATGGAAGAAGATGGGGGCAACGATGGGA
352	AMP0005260	54.78	R5	Co-d	ACATTACTCTCCAAGGATTGAGATTAGCCCGAGGGGGAAGTGGGATCGAGGTAGTTCTCCAAATGTCCCATGCTACATCACACAGAAAGAGTACATGATTGATATTTTCATCGGCTGTTTTGCATAGTAGGCATGTTGCAGGAATGT
353	AMP0013609	55.16	R5	Co-d	CAGCCCCCGCCGCTCCGACGGAAACGTGGTCGGAAAATTCGTAAACCTCAACTTCAAAACTTACTTCACTTTCCTTAATTGGATGCCTCAGGCCATGAAAATGAGTGAGTCCGAGATTATCCGTC
354	AMP0002652	57.07	R5	Co-d	AAGAAGTCTTATACCAGTGGGCAGACTGGTTACAGAACTCCTCTGTCTCTCATCTCGGATTTGATAACGAGATTGTTCTTGGTCCTTACGGCGTTACATGTTCTTCTAGAGATAAAC
355	AMP0008809	57.9	R5	D	AGCCAAACCGAACAAACGGCCTTTCTTCTTTGGAACCGACTGAAAAAGAAAGTGTCAAATTTAAATAATATAAAAATGGATTGAACTTTAAAAAATGAACTTACCGCTTCAACGATTTGGTTGATCCGAACCCGAGGCAAGCCGGTC
356	AMP0008512	58.64	R5	D	AGATTGATGATGGTGTTGTGAGGGATGTGGTCACCCTCATCGACAGTCAGATGGAACATGAAGTGTCTCAGCTTCAAACCGAGGATGACGATTCGACGGGATCGACCGGCTTGCCTCGGGTTCGGATCAACCAAATCGTTGAAGCGG
357	AMP0000290	60.27	R5	Co-d	AAACAACGCTTGTGGAGCTTCTCGAACTCAAACTTGATCGTCACAGTCCCACCTTTGACTGTAAGTTTCCGATAAGCCTTAGCGGGGTTGTTTGTGTCTAAAAGGATCAGAGCCCTAACATAATCCTTTGTGTGAGATACTTTTGGG
358	AMP0005696	60.27	R5	Co-d	ACCGGTAAGAAGAAGATGGAGGCTCAGATTCTTGAACTCGAGGAGAAGTTCCCAGGGAAGGCGGTTGGAGTGGCGAAGTTCAACGTGCCGTTGGCTCATATGATCACAGCAGGAGCTGACTTCATCATTGTCCCGAGCAGGTTTGAG
359	AMP0000290	61.86	R5	D	AAACAACGCTTGTGGAGCTTCTCGAACTCAAACTTGATCGTCACAGTCCCACCTTTGACTGTAAGTTTCCGATAAGCCTTAGCGGGGTTGTTTGTGTCTAAAAGGATCAGAGCCCTAACATAATCCTTTGTGTGAGATACTTTTGGG
360	AMP0020440	62.59	R5	D	TGAGAAAATATCCTGAATGATGGGTTCCAGAACAGGCCAGACTGCATCTTCTCCATTTAGCATTCTTGTTAATTGCAGAGAATCTGTTTCAACAAGAACCTGCCTATACCCAAATCCAGCCAGTACCTGAACTGCCCATCTGATTGA
361	AMP0004211	63.32	R5	D	AATCTTCAGACGTTAGCTTTCATTCACGGAAAGATGGAACAACGGAAATCACTTTTGAAAAACCAAGATCTTCGTCGTTCAGGCAACAATTATTTACTCAATTTGCCATCGAAGTTGACGAAAGAGATTTCTACGGCCCGGCTAAGA
362	AMP0012662	64.12	R5	Co-d	CAACAGAATATATCCATCTTAGGTTGTCACACGAGTTACGTCCTATACGTACCTTTCAAACAGCTACACAAAGAATGTATACATCTTATGAAAGTGTCCTTTACTGCATGTTTTGAAGCGCGTC
363	AMP0000590	64.5	R5	Co-d	AAACTTGGATTTATCCAGGTTTGAAAGACTCTATTTCTTTTTTTCAAAAAAATTGACATATTAACTTATTATGGTTTGTTGTATTTGTTTTTGCAGTAAACGTTCCTCTGAGAGATTACCAGTTTGCTATAACAAAGACTGCTTTGT
364	AMP0009601	66.1	R5	D	AGGCAGATGACTGGTGGACTCCAATGACTTCAGTTCGAGGTTCGAGCAAGGCTAAAGCTCGTAAAGACAATACAGTTCAACCCTCACAGTGGAAGAAGTGGTCTAGACTTGAGCTTACCGATGAAGATTTGCAACAAGATGGTTCTC
365	AMP0000884	66.83	R5	D	AAAGTACCGGACAATGTTGCCGTTCTTGTTTATGCAAACAAGCATGAGGTTCCTGGTGCCATGTCTGCTTCTGAGATCAGTAATGTACTTGATCTCACTTCTCTTCGTCAGAGAAATTGGCAAAGAAACTGGTAAGAAGATTATATA
366	AMP0011471	68.42	R5	Co-d	ATGAAACTCAGATGTCACCGAGTCTCACACGAAGAGGAGACGAACTTCATTTCTCGATTAAGCAAAATTAGGATTAGAGGCGCACTTCATCTACTCGGGCCGGAATCATCGTATAGATAAAAAGCCCAACACACGTTAAACGATTAA
367	AMP0002271	70.03	R5	D	AACGAGCAAATGACCGTGCCCTGTGATTGATTTACCCACATTTATATATAAACATCAAGTGCAAAGGACCGCTAGCCTATCTA
368	AMP0005934	71.53	R5	D	ACGAGGACGCAGGATTGGAGTCAGACGAAACAGGAGGTGGAAGTGTATTATCAATGCAGCGGATGTTGTAGAGTAAATAATCAGCAAGTGGCTTCGGGGCTTGCTTCGCCCCTGTGACCCCGTCCTAGAGGAACATATGTGGATGCA
369	AMP0000366	73.03	R5	D	AAACAGGAGGTGGAAGTGTATTATCAATGCAGCGGATGTTGTAGAGTAAATAATCAGCAAGTGGCTTCGGGGCTTGCTTCGCCCCTGTGACCCCGTCCTAGAGGAACATATGTGGATGCACCATCAGGCACTGTTTCGGTAGTAGTA
370	AMP0012105	74.54	R5	D	ATGGTGGATAAGTGATAAATTTCAGACTCACCGGGCAACTGAGTATTTGTCTTTGCCGATGACAT
371	AMP0013574	77.59	R5	D	CAGCAGAAAGTAATTTAATGAACTTTGGTTGATGTATTCAACATGATATGTATAACAACTCTGTCCTTTTCTTCAAAGCTTTTGACTCATTTCTCTTGACTCGTTCTCTCCTTCACTGCTTCACAGTCTCTCATATCTCTTTCTCTT
372	AMP0002545	81.4	R5	D	AAGAAAGGAAATAGTGCAAAAAAGATCTTACTCGTTGCTCGAGAGCAGCAGAATCTCCAGAGTCCAGTTTCAAAGATTCCAGCAGTTTCATGCCTTCCTTGAAACCATCTGTGGCTGCATCTTCATTTCGAAGA
373	AMP0009790	86.12	R5	D	AGGGGAGAGAGAAAGGAGACATGCAATCAATGAGTTTACATGCAACTGTTCAAACTGGTAACTGGTTGCTCGGTTTCAAAAGGGAATGAGGGTAAAAGAGTAATTGAAT
374	AMP0012935	92.06	R5	Co-d	CAAGCAGAGAACAGCCACGCAACGTTCTCGTACAATACAGTGGTTTTAAGCGGTCGTGTTGAGGAAGGGAAGATGCATTTGTTTGTTGCGGGAACTGGATCGTTTGAGTCTCGGTGCGAGGGAGTAGCGGAGCTTGAGCTGATACCT
375	AMP0005969	93.76	R5	D	ACGATCCACCTATCAAACTGAAGCCCAAGACGAGAGGAATCCGTTGCCGAAGACGGCTTGTCGATCCGATCTCTGACGCGTCGGCGACTCATGGTTTTTCCGGCCAGCTCCTC
376	AMP0001431	94.56	R5	D	AACCACCTTCTGCAATGACGATCTCCAGCTCACCGTATTGCCTCCAACAGTGTAGACGTACCCGGTGATTGACCTGCTCCTG
377	AMP0014873	95.36	R5	D	CGAAAGCAGGCCCCAGCCATTAAGCGATGAGCTGTACATTTATTTTGTCTTCTTTTAGCAAAAAATAAGCTGCTCGTGTTTACAATTAATTACACAACAGCCCCTTTCTTTTCTCCACGATCAACGACGAGGTCGAATACGATCGCC
378	AMP0017444	98.58	R5	D	GAGGCGAACTGCCCATCCATGTCATTAAATGCGGTACTGGGTGTTGGGCCTTGTCCCAAGCCCAGGTAAAGCCCTCCCGGGTGAAGTGGACCGC
379	AMP0015002	99.38	R5	D	CGAGAATCTAGTACAATCATCCACCAACACAGCATAAAAACGAAATCCTTGACTAGAGAGAATTGGAGAAGGCCCCCATAAATCGTGGCGCAGCGGAAGCGTGGTGGGCCCATAACCCACATGTCCCAGGATCGA
380	AMP0007761	100.17	R5	D	AGACGACCGTTGTATGTGTTGAGCTTCTGGCCTATTAGTCTGGTGGGCCTTCGGTTGGGCCTTATCTCTAACATCCCCCCTCAAACTTGGCGTAGGAGTTTCTTCTACACCAAGTTTGCTTCTAAGCTGTTCAAACGCCTTCCTTGG
381	AMP0004236	102.74	R5	Co-d	AATGAGAAGTGTGGGATAGATTGGAGATGAGATGAAAGGCATAGAAGCGAGAGGGCCATA
382	AMP0016077	103.61	R5	D	CTGGGCCGGTTGTCGTGAAACGAGAAGGTCTACTGGTGGTTTGTGCATGTTTCTCGGCTCCAACATCATATAATGGTCAGCCAAGAGACATCCAACGGTGTCACGATCCTCTACTGAAGCAGAGTACAGA
383	AMP0002118	105.3	R5	D	AACCCCCAGAGACAAAGCGAACACAGAGAAGGTAAAGCACCTATGGTTGAGGAGCCTTTCCATAGAAGGTTAGATCGACACGGTAGGCCTTTTGGAGAGAGACTACCTC
384	AMP0016162	106.18	R5	Co-d	CTTGGGGATGCATCATGTTTTATCAGGGTGCGATAGCTTGAGGAAGCTAGAGATAAGGGACTGCCCTTTTGGAGACAAGGCGCTTTTGGCAAATGCTTCGAAGCTGGAGACAATGCGATCTCTTTGGATGTCTTCCTGTTCCGTGAG
385	AMP0012256	108.86	R5	D	ATTACAACTCGATAAACTTAAAAAGCAACACAAAAGCATGTGACAAACCAGTGCAAAGGACCTCCAAAGTAGCAGGTTACAACAATCTGGATAAGTCGATGCTGCACTCGGCACGCCATGCGACACCATCCACTTGTAGAACCCGAA
386	AMP0019171	111.54	R5	Co-d	GGCAAGCGAATCATGGTAAAGGCCAACCACTTCTTTGCCGAGTTGCCTGATAAAGATTTGCACCAGTATGACGTAAGTTTTCACATGCTTGTCCCCTTGCTATTTTTCTTTAGCTACAGTGCATCTA
387	AMP0006479	112.43	R5	D	ACTACTGCACACGTACGAGTCGCGTCGCACGAGGCACGACATTGGGTCAGTATACGAAAGACCAACCTTGACTCGACACGTCATTATACGACAGCTTATTACGATGAGGGTAGTCTCGTAACTTAACACAGTAAAGATAACATAAAA
388	AMP0000582	119.93	R5	Co-d	AAACTGTATGTTCATTTTGTTTTCATCCATTTCTGTAATCAATTGTATTTTCAGTATCTTCTCTAGCCTGACCTGGTAACGTGAATGCTACATCATTTAGGTTTTGGAGAGTGGAGCTCTTGTTCTCAGTGACCGTGGTAT
389	AMP0009396	120.31	R5	Co-d	AGGACTGAAACAGAAGTTGCTCTTATGCAATAATACACTGAAGAAGAAAACAGGGGAAGGGAGTAGTAGCTCATTGGGGAAAAGAAGAGGAAGAGTGAAGCTAAAGAAGTTACCTTTGAGCATGTGTGCCTCTAAGGATCAAGAAAA
390	AMP0020559	124.94	R5	D	TTACCGCATCGTCCTATGAGGTCCGTTGGTTTCGAGAAGCCTAGCAGAACGTCACAGAAGATGGCGAGTATGAAACCAACTTTGTTGGTAGATCAAGGAACCGAGATTGGAACAAGCTCAGAAGGAGAAGAACAAGTTTATTCAACA
391	AMP0020061	127.66	R5	Co-d	TAACCATTACCATAGCAAATAAGAAAACTAAAAAAAAGCAAACATATGTTCAAGGTGAAAATAAAAGTAACCAAAGTTTAGCACTTGCTTTATTCAGTCCTATGGA
392	AMP0013420	129.49	R5	D	CAGAACCAGATTGTCTTCCTCTTGGATAGGGATGGAAAAATCATTGATCAGATTGAAGACATAAAGAAGCATACTGTGGATTACTACTCTATTCTTTTAGGTGGTCCTTCATCATCAGCCGCTCCATCTCCATCAACCATAGCCTCC
393	AMP0002097	130.35	R5	D	AACCCAACAAAACTCCGGCTAAGAAGGCCGGAGCCACCACGACGACGATGGAAGACGTGCTGGCGGCATTACACGAGACCAAGGAAGAGAGAGACCTCAGGATCCGCACTCTGTTCGAATTCTTCGACAGCTCCAAGTTAGGTTTCT
394	AMP0013295	132.23	R5	Co-d	CACGCCTTTCAAATTCACTCTCGGTCAAGGTCAGTGGATTCAATCTCTCCTTGATTATGATTGTTTAGCTTTAGTATCTATCATTAGCAACTCGTTAATCTAATTAGGTTAAATTTGGGAAGAGATCTGTCATCTGTGTGAATTAAG
395	AMP0010033	133.38	R5	Co-d	AGGTTCTTGTCTCACCACCATAGACACAACAACAATCAGCAGAACCAAACTCAAATCGGAGAAGGCTGTGGTGCTGTGGATCCTCAGCTTAACCATGTACCTACTACAGCCACGGGCGGGACTTGGATGTATTGGCCTAATGTCCCT
396	AMP0000777	135.26	R5	D	AAAGCCGGGTGATCAAGTGGAGAAAACTACGGCGTTCTTCCTTGATGGTCACAGTGATAGGTGAAAGATCATATAAGAAGTAGACAGCTGCAAATGAAGAAAGAAGATGCCAGTCAAGAGAAATAAAGAAGACTGGAAAATGAAGCT
397	AMP0019346	137.01	R5	D	GGGATAGACCTGCTGAAGAAGCACGCCAACGTGGACTGCTCTTACGATCTGAGCGTCGAGGAGCTCTGCACGAAGATCTCGCTGTGCGATGCCTTGATCGTGAGGAGCGGCACCAAGGTCGGGAGAGACGTGTTCGAGTCGTCTCGC
398	AMP0003842	138.85	R5	Co-d	AAGTGGAATTGAATCGTGGGGGGTTTGGGAGAGAATTTGACTAACTGGTGAGACGATGACGAGGGTTCTGGAGAGCCTCGACCAGGAAAGGATCCACCTTAGCTTCCTTCTCGGTCATAGCGGCGGCGGCCATAGATAGCTTATCTA
399	AMP0010746	138.85	R5	Co-d	ATACCAAGCCATCAATGTCAATAACATCATCTTTCAAAACACCCATCATTAAGCGGAAAAGGTCACCACCATCATTCGAAT
400	AMP0010746	138.85	R5	D	ATACCAAGCCATCAATGTCAATAACATCATCTTTCAAAACACCCATCATTAAGCGGAAAAGGTCACCACCATCATTCGAAT
401	AMP0010617	139.75	R5	D	ATAAACAGAGGTCCCAACAGATTCCAACTCCAGTTTCATTACATTAAGAAAAGAAAAAAAAGGAAAGAAAGAAAGGATTCTCTGTAAAGCGAAAGACAGAACCCAAACAACGGGGCCCATCATATAATGACAGCGTGGCATCAAGCC
402	AMP0010501	139.75	R5	D	AGTTAAGCCTAGCCAAGGGACCGTACATAACCCTAGCCGCTTCATCATAGGCACAAGCAGCTTCTTCAGCGGTAGGGAAAGTGCCAAGCCAAAGCCTACTTACTCTGTTAGGTTCCCGTATCTCAGCGACCCATTTACCCCAAACCC
403	AMP0014303	140.66	R5	Co-d	CCAAACAACGGGGCCCATCATATAATGACAGCGTGGCATCAAGCCCACCAAACTATCGTTCTTGTCCGGTCTTCCTATTCCCATCTCTCTCTCTCTCTCCCC
404	AMP0002505	144.53	R5	Co-d	AACTTCTGACAATGGAAGCAATCAGATTCTCAAACTTGTCAGCTCTTCTTCTTACACTTCTGCTACTA
405	AMP0001023	145.29	R5	Co-d	AAATCGGAACGGTGTTACTCTTTAGAGGGTAACTTAGATCAGTCATCATGTCTTTCCCGACAAAGCGGTAAAACGGGTGGATTATGAGGAGTATACCCTCGAGGATAACGAGTAGTACGAGTATGATCCAGTCATGCATGTGAATCC
406	AMP0004623	145.29	R5	Co-d	ACAACGGCAAGGGAACAGCTTCTTGGATCCTCTTGTGCACGGCTTCGTAGTCGATGGTGTCCTCTGCCACTTTACAGATTCTCGCCATGATCTTCACGGCGGCTTCGGGGTGGTCCCCGGCTGCGGTTTCTCCGCTGAGCATGACGC
407	AMP0016322	0	R6	D	GAACACCGTTCATTGGAGAGACGTAGATGTGTGGAATCGCAACATCTTCCTCCTCAACGTTAACTCTGCGTTTCTTTCTCCTGCCACTAGTGTTTGGTGCAGTAGCAGCAGCAGCAGGTCCACCACCTTCCTCCTCGTTCTGGAGGT
408	AMP0012756	1.56	R6	Co-d	CAACGGTCCAATGCCACCAGCGAAAGCCGGGCGTATCACAAACGCATACGTCTCTTCCTTCCCGTTCATCAGATCACCCTCTCACTCCCCTCAGTACGCTTCACCTGCAGCATCTTACCCATCCCCACCTA
409	AMP0002359	3.9	R6	D	AACGGGTGCGTCATTCTCTTTTACATGCATCGTCTGTTCACATAAGCACTTAACTAATAAATGTTCAGGTTTTTACATGGAACACTGATGCATGGGGTTATGGCTCTGGAACCACTTCACTTTACCAGTCACATCCTTGGGTAC
410	AMP0016717	5.45	R6	D	GAAGCTTGCTGGGATGACTGAGTTCCAGAGAGAGATGATTCTCGCCGAGCGTGCTGACAAGAAAGGTGACAAGAGCTTCACTGAGAAGCTTAGGTCCAAGAGGGAGAACGAGATGATGACCACCACCACCACCA
411	AMP0002288	7.01	R6	Co-d	AACGATCTAATAAACAAGACAACGTTTCAGAGAGTGGTGAAGACTAGTGTTTCTTTACCCCCGCGTTTGGACCTCCTCAACGA
412	AMP0015042	7.78	R6	D	CGAGGACACGCCAGTGATTATCCGGATGTTGAATCAACAAACTCCTAATGGCGATCAAAGCGTTGCGTTTCGCGGAATCTCCGTAATCACAACCTTCAACGATTCTGAGCAATCCGGGAATCGAACCCGTGACCTCTCCGATCAATC
413	AMP0004145	8.56	R6	Co-d	AATCGCCCAGTGAGGTATGTGGTGCTAAACCGCAAACCACTGAGTCAGTTCATAGCACTACAAAAATGTAGGCCTAGCTCTAGCATGAAACAAACATGGTGTCTATTACACCACACATAACAACAATCAATACGCTAATAAACATAG
414	AMP0020148	10.08	R6	D	TACTAAACAAAAGAAAACATACCACATATTTGACAGAACGAAGAAACTCCACA
415	AMP0007785	10.81	R6	D	AGACGCTTGTTTCTCATCAAAACGTAACATGTTAATCAGACGGATAATCTGATTCTGGAAGCTTCCGCAGAGAAGCATATCAGCTTCATCAAACACCTGCAAGGTGAAAGAAATATTCATCATTAGACAAGCCCACAATACAAGTAC
416	AMP0008323	12.26	R6	D	AGATAAGCTTACTTGAAGGAGCCACCATCGATCCTATGCCACACCATAGAGTGGCTGGCATCAGGATTAACCTTATCCCAATGTAAAGGCTTGAGCTTTGGCT
417	AMP0005678	12.98	R6	D	ACCGGATGATGATTATACTTTCGAGGTTTTTTAAAGCAACATGGAGCATCATTGGCCCTGAGGTCTCTCAAGCTGTATCGAAATTTTTCTCGTC
418	AMP0010277	13.7	R6	D	AGTCTAGCGAGTGCAGAACCTAGCGGCTGTATGATTTCCACCTGTTAGAGAAACACGGCTACTCTTCAAATTAGACCAAAGGGACATCAGCTGCCTCAT
419	AMP0016132	14.42	R6	D	CTTCTCCCATCATGAACACATAGCCTGATGTGCTTTTCCTGTCATCAACATCACCTGCATAA
420	AMP0002318	16.62	R6	D	AACGCGAAACGACACGACACAAACACAAAAGAGAACAAGAGCGCTAACGCATCGCAGCACTACTCCGTGAGATATTAACACGTGGTCTT
421	AMP0007798	17.37	R6	Co-d	AGACGTAGACTTTCTTCCTCACAGCGTCTTTGGCGGATCTCTGACGAAGCTTCCAGGGGAGGTTGTGACCGCGGCGGTGGAGCTGGAGGTTCTGGTCGCGTTGAAAGCCTTTGTTGCAGATTTCGCAGACGAATCGGTTCGTTGCCA
422	AMP0015285	18.85	R6	D	CGCTACCTACTTCGTGAAGTGGCTAGGGAGAAGCACTCTTGGTCTGTCGTATGGTCTCGCGCTATGCGAAACGCTTATGGGTTTGATCATGCCGTCTACGATGGCGAGAGCCGGTGGTGTTTTCTTGCCGGTGATCAAA
423	AMP0011215	19.56	R6	D	ATCCATGGGAGAATAGAGAAACGGACTCCAGTTGGTGGGAGGCAAACCGCTTGTCTGAAGCTTACCATTGCTCTTTTGAAGTCGGTGTCATCAGCTATGTGAACTGATCTTGCGAGAGGCGTGAGTTTCCAGACTTCTTTGGCGAAT
424	AMP0008434	20.99	R6	D	AGATGATATCCTCTCCAACTATATCCCAAGATGCTCTAATAAACTCAACACAATATCCATCAGG
425	AMP0006506	21.69	R6	D	ACTATTCTCCGGCCTTCTACTTATCTTAGCTCTCTTCTCGCTTCAGAACCTTTGCTTCTGCGACGATGATGCGGTAAAATTTCGATTTTCTCGGAAAAATGTTTGAATATTCTCCGCAGATCCGATTATTTTTAGATCTGAGTTCGT
426	AMP0014745	23.12	R6	Co-d	CCGGCACTACTCCGGCAAGCTTCTCCACCACCTCAACATGCACTATGTCGTCCTCGTCTCTAGATCACAAACCTTTACTAGGTTCCTCACCGTTTATACTCGGGAAACGCGTGAGAGCCGACGAGGATTCCGGAGGTGCTAAACCTG
427	AMP0005452	24.56	R6	D	ACCAGTTTATAAATCCACCATTCGAGGATGAGAGTCAAAGCGCTGAAACTGGGAAGGTTGCCAAGTCTCATTCCTCGTCTGACATTCTTCGACCGT
428	AMP0010997	28.94	R6	Co-d	ATATGGATTGGTCCAGGGCATCAAGCGCCAAATTTCTCAAGTTCTGATTTGAATGTTCAGCGAGCTGCAATATGCAGTTGAAGTGTCAGCAAAGCCCAGACAATGTCAGGATATCCTACAAATAAATAGGATAATGAATGCTGCGTC
429	AMP0000789	29.67	R6	D	AAAGCTACACGCTCTCAAAGGCAAACAACCTCGTGCTCAACGTTGATGGAGCCATTGGTTCTCTCTTTTTGGACCTTCTAGCTGGAAGTGGGATGTTCAGTAAGCAGGAGATCGATGAGATTGTTCAGATTGGTTACCT
430	AMP0011907	31.85	R6	Co-d	ATGCGGTGGAATCAGCTTCAGATTCAAGGCTACTGAGCAGTTTGTAGCTATTAGTTTGTGATATGATATCTAGAGGCAGAGTGGTGGTAACTGAGTGAACAGATATTGGCTTTTCCACAAGACGTGGAGACGGAGCAACAAAAGGCG
431	AMP0005664	33.29	R6	D	ACCGGAAGGCTGCGCAGACACCAGCTGCTGAGCCACATGTAATCATATCC
432	AMP0001217	34	R6	D	AACACAACGGGATCGCCGAGTTCCTCGAGATCTTGGGAAGTATAATCAACGGTTTCGCTCTTCCTTTGAAAGAAGAGCACAAAGTGTTTCTGGTTCGGGTTTTGATACCGCTCCACAAACCCAAGTGCTTGCAGATGTATCACCAGC
433	AMP0012769	34.71	R6	Co-d	CAACTCACCACATCACGAACTCAACTCAGCATCTTCAGTCTGCTCAACCGTACTCTGGCAACGATGCTGTGATTGTAGGTAATGGGGACTTCCTACCTATTACTCATGTTGGTTCTATTGCAATCCCAGCTTTATCAGGTACTTTAC
434	AMP0005114	36.83	R6	D	ACAGTCTCAAGATCATCTACGGAGGCAGAATACATAGCCTTAGCGGAGACGGCTCAAGAAATAACCTGGATCTCTCAACTCCTGCGTGACTTGAATATCCCGCAAGATCATGCCACACTGCTGTTATGTGACAACCTATCGGCAGTT
435	AMP0014221	37.51	R6	Co-d	CATTACTTCCCCTGAAGTGAACATCACTGAAGGCTTCTCAGTGATCGCATACCAATCTGCTGCATAAGCTTCCTGGGCGTGCATGTTGGTAATGCCTAAGTGAAGAGGTCGGCTGAGTTC
436	AMP0011778	40.26	R6	D	ATGATGTTGTCACGACCAATCTCGTTGAAAAGAGAAAGTGAATCACCACCGTTGTTGTTGTTGTTGTTAGAATCATCAGACTG
437	AMP0002307	42.39	R6	Co-d	AACGCAGCGTGTAGACCGGAGTCCCGTTCGTATGAAACAGCCCCCAGTTCTTCTCAGACAAAGGTCCAGGCCTCGTATCCTCATTGTAAAGCTCGTATATGTAGGTGGCAACGGGAACTCCCGGGTGTTTCGGCGTCCCGGTCTTGT
438	AMP0000079	43.12	R6	D	AAAACACAACTCGTCCAGTGTGTCAAATATGTGGAAGAGTGGGTCACACGGCAGTGAAATGCTACAATCGCTTTGACAACAACTATCAGTCTCCTG
439	AMP0004939	43.84	R6	D	ACACGTGCACTATATGCCTTAGTCTGGCTACTGAGATGAGTGGTTGAAGGCTGAGAGTGGCATGACCCATCTTGTCATCTGCCTTGAACCTATCTTTATCAAACACTTCCTGAAAACCACCATCACATCAACAATCTCATCATCATC
440	AMP0002074	45.29	R6	Co-d	AACCAGCGCCAGCCCCACAAACAAACTGTTGACTTATAGTCAACGGCACTCCAGGTTCAGACCTAAGCAGCCCTTCCATCTGACCTCTCACGGTGAACAGAACAGCATTAAAGGCGGCAACGGTTGCGAGAGGAGCTCCCATACCTT
441	AMP0020573	46.73	R6	D	TTGAAGGAGTCGAGCTCTCAAGTCTCACTAATTTGAGATCGCAAGTAAAGAAATGCCCAAAGTTGGAGGAAACTCCAGAGGACTCGGTAAGCTGCAACTTTCTACTCTTATAATGAACATATAGCACCAATGACCATCAA
442	AMP0013387	47.45	R6	Co-d	CACTTACAAAAGACCAAGGAGGAGTGGGGGTAAAAGATCTTCATTGTTGGAATCGAGCTTGCATCCTGAAGCTTATATGGATGTTATTCTTCC
443	AMP0011367	48.89	R6	D	ATCTCCTTGTCTCAAGCCACGCTCAGGCTTGATAAAGCCGTGTGAACCACCATTCAACAGGACTGAATAAGAAACCGAGCTTACACATGCCATAATCCATCTCACCCATACCCGATCAAATCCAAACTTCTCCAGTAGTGTCTCTAG
444	AMP0004730	49.6	R6	D	ACAATGCGATCCATAAGGTTAGCTGGGCCCTCTCACTCACCCCATCCTTCAATGACAATTTCCTCGAAGCCTGGTTTGGAAAACATTCTATTGTCTAGGTAGAATCTTCCCCTATTCAGCTCTCTCTGTTCCTTCGCAAAACCAATG
445	AMP0011538	51.05	R6	Co-d	ATGAATTGATCTTGCATGGGAGCTGAAGAAGTTGGTGTTACAGTGTAGAATAAAAAGTATAGGGGCAAAATCAAAAGAAATGAATATACAGGGATTGGTTTTGGTATTTCCATTTTTCCACGCCAAGAAGTCTCTCTCCTCGG
446	AMP0006026	52.19	R6	Co-d	ACGCAGGGAATATCCTTGAGCCTATCACACACCAAATCGACATTACGTTTGAGTATCTTGTTCTTCTTTGCAAAGAAGTTTTCATCCACTTTCTCCAGGATCTCAGGAAGGGCAGCCTGAATGATAGTGGAAGGGTCAGGAGTGATG
447	AMP0002390	56.47	R6	D	AACGTTGAGTATGTGTTGGTGTTTGCGCTCTACCACTGAGTTCTGCTCAGGTGTTTCAGGGCAGGAGTGGTGAGGAACAATCCCCTTCCGTTTGTAAAGTTCTTCAAAACGTAGCTCTGGAGCATTGTCTGAGCGAACTGACTTGAC
448	AMP0011914	57.17	R6	D	ATGCTAGGTGGCCTGAGATCAAGAATAGGTTCAATAGGTATGATGTAAGGAGAGATGAAGGGCGTGGCAACGCAGCGTATCAGAACTGGAACAGGCAAGAGAGCTGGGGAAGGAGAACGTGGCAAGAGGCGACAGAGTCAAGCGTGC
449	AMP0019945	57.87	R6	D	GTTATGCTCAAGAAGAAGATGATGAAGAAGGGGGAACAGAGCAGATTGAAGAAGAGCCAAACGATGCTAGGTGGCCTGAGATCAAGAATAGGTTCAATAGGTATGATGTAAGGAGAGATGAAGGGCGTGGCAACGCAGCGTATCAGA
450	AMP0000458	59.26	R6	D	AAACCCATACCATGACACTTTAGAATTTAAACAAATGGATAAATACTGAATCTACAACTAAAGCAGGAACAAAAGACATTCTTCTACTCAAATCAAAGATTATGACAAATCCAAGCCTTTAATCTTCCCCGTAGCAGAAAGCAATGA
451	AMP0004763	59.96	R6	D	ACACAACAGAAGTCAATGGGTGACACCCGGCCGAGATTGAATGGTGACTCGAACATGTTAAGGTATGTACATGATAGCTTTTTAGTGCAGTCAACATACAATGTCCAGTGCTGATACTTAGTGTCCTTTCTATTGATTATTTCCATG
452	AMP0000675	62.05	R6	D	AAAGAGAGAGACACCATGGTGAAGACTAGACCCGGTTTGATTCGGGTTAACCCGGTTCGAGGACTTGACCCGAATGGTTTACGCGGGTATCTCCTCTGCTTCTCTTCTTTCTCTCCGGTTTCAAGATCTTGTTTCTGGTGAGAGACA
453	AMP0017802	62.75	R6	D	GATTGGTAAAGAGCCGGCTTCAATGGTTCATTCGATGATGTGGGATGGGAACCAAACGCGAC
454	AMP0015641	64.16	R6	D	CGTCGAACATTGTCATCGTCACCTTGAACTTGTGAGTCGCCATCCTGAAATCAGTTGATTTCAGGTTTCTTGATCGAACTTTTCCCTCAGCCGAATCGTCTGC
455	AMP0004323	64.86	R6	Co-d	AATGCGGTTGTGAATTCAGGATTGCTTTTGATGGCTGTTATGGGGCTACTCTTCCCCGCTGTTCTTCATTACACACATAGTGAGGTTC
456	AMP0014742	65.57	R6	D	CCGGAGCAGAACGGAAAAACCCACTTCGAAGCCGGAGACGATCGTGCCAAGGAGTACGTAAGCCTCTTGAAATCGAACGACCCTGTTGGATTCAACATCGTTGATGTTCTTGCTTGGGGTTCTATTGGCCACATCGTTGCTTACTAT
457	AMP0016694	68.47	R6	D	GAAGCAGCAGCAGGAAAGTCAGAGACGAGAAGGGAAAGAGGAAACTGGTCAAGAATATCAGGTCTGAACAGCAAAAGAAACAGGACCATAGGAATAGGTGAGCTAGACCAGTTGGTGGTGAATGTTGCAGTCACTGAGACGATAATC
458	AMP0014916	69.2	R6	D	CGAAGACTCCAACTCCACCCCAGGCGATGTCCAAGACTTCTTTATCGTGAGCTATGAGCTGAGTATCGACGGCCTCGCGCTCGATGTCCCAGATCGTGCACGTGGTATCGGTGCTGGAGGTTCCGATCC
459	AMP0001019	69.94	R6	D	AAATCGATGATAGAAGACTGTGTTTTCATCCTCAGCTTGCAACCATCGGATACAAGATTTTTGAAACCAGAATTTCTCTTCAATTTTTGCAAGCTTTTGCCACCGTT
460	AMP0003144	72.92	R6	D	AAGCCGAATTGCGAATATCAATCCAATGTGGCACCCCTATGTTAACATAAGAGAAAACACGCTTCCTTGTTCGAGCTTGTCTTGCCAGGAAGTCGGCTTGGGTG
461	AMP0020190	73.66	R6	D	TAGCACATCTGGAGGTTGTTTCTTCCTTGGGAACAACATGGTGGCGTGGCACAGTAAGAAGCAAAACTGTGTCTCCCTTTCCACTGCTGAGGCTGAATACATTGCATTGGGAAGCTGTTGCACACAATTGCTCTGGATGCGACAAAT
462	AMP0016265	75.11	R6	Co-d	GAAAAGTATTGAGGAGGAAAATGTGTCGTGTGAAGAGAGAGTTTGAGTCGGTTAAAAGCTATGTCAGTACTTTTACTAATGTCAGAGAAACAACCATCGAAGAGCTCTTTGGAC
463	AMP0012557	75.49	R6	Co-d	CAAAGAATCAGAATCATTAGATCAAAAAAAGCTGAAGGAATAGGATGTAAGATCAGATACATTACCAGCTTGATTGGGGAGAGATCTCCAGTTCTCATGACCATACTTGTGAATGAAAGAGATGAGTTTCAAGTCTTCATCTTGGCT
464	AMP0017796	76.22	R6	D	GATTGAATGGGGTTTGACGGTCTCTGAAGGGTGCTTGCTGTGTGAGTTTGCAGCAGAAACTAGTGTGCACCTCTTTTTCTCATGTTCTTTTGCTGATCAACTTTGGCAGGATATATTCTCTCAATCGAATTTGAATCCTCCGGGGGA
465	AMP0010337	76.94	R6	D	AGTGACATGCTGCAAAATTTCAGATAAAATTACGGTCAAGAAAGAAATATGATAGAAGAAGAAGGGTGGGGTGAGGGGTGACTGACGATGAAAGTGTCGTTGAAAGAAGCAAAGATGTGGACAACACCAAAGACTTGCTCTCCGTCA
466	AMP0012436	78.4	R6	D	ATTTAACCCAATCAGAAAATAACACGTGGAGATATACTAGACTAAACGACGCCGTGGGCGTTGTTCATTGGGGTTAATTCGTTCGTTGTTCGTCTG
467	AMP0007139	80.53	R6	Co-d	ACTGATAAATGACGATTGGTTGCGAGTATTTCCAAATTCCTATGCCTATTTCGATGCAGGGGGTGTCTCCGATCATGCCCAGTGTCTGATC
468	AMP0007699	82.05	R6	Co-d	AGACATGACCATCTTCAAAGACGACGATAACACGGCCTACTTGATATACTCGTCAGAGGACAACAGCGTGCTCCACATCGGTCCCTTGACCGAGGATTACCTCGACGTGAAACCGGTTATGAAGAGGATCATGGTGGGACAACACAG
469	AMP0017793	83.48	R6	D	GATTCTCGTCGTCCATCAGCAGCGTCTTCAGACAATGCCCAGTCCCCGAGTCCCAAACCCTACACAGCCCATCGTAGCTACTCGAAACGACAAGCGACCCGTCGCGGTTGAAATCCACGGCGGTGACGGGGTCGGAGTGCGCGGGGA
470	AMP0008815	84.17	R6	Co-d	AGCCAAACCGAACAAAGGGCCCTTCTTCTTTGGAACCGACTGAAAAAGAAAGTGTCAAATTTAAATAATATAAAAAATGGATTGAACTTTAAAAAATAAACTTACCGCTTCAACGATTTGGTTGATCCGAACCCGAGGCAAGCCGGT
471	AMP0017352	88.27	R6	D	GAGCCGGAGTACCCTAAACTTCGGTTCATCAGGAGTTGCAGTGCTTCTTTGGCTCCGGTAAGGCTAATTTTTTGACGCATTTGTACATATTCATACAGGACAGATTGTTCGGCAAAGTAATGGTTTTGTTTGTCTTGGTTATGGTGG
472	AMP0005948	89.63	R6	D	ACGAGGTTGATTTCGACACTTACGTAAAAGCATCGAGACAGTTTCAGATGTCTAGAATGATGATGATCGAGGCGGTGAAGCTTTACGAGTTTATGACGGATGGTCCGTTCAAGCCATCCGTCGAAGACTGTGGTCTTTTGCTGAGGT
473	AMP0016373	90.97	R6	Co-d	GAACCTGAGAATCTTCTTGACCGTCGGAATGGTCGGAACCGGTTTGTTTACGTCTCTCTTCGGTGTCGGTTACTGGGCGAACGTTCACAGCTTCTACTATTTCTTGATCATGCAAATGCTCGCTGGTCTGTTCCAATCCTC
474	AMP0008928	92.11	R6	Co-d	AGCCGAGAATTATGTCCTTGGGAACTGAGAAGATGCTGAAGGTCAAGTTAACAAGCGACATGTTTCGATGAGAGCCCGTGC
475	AMP0013546	94.1	R6	D	CAGATGGTCTCGTGTCTCCACACCCGTTGAGCAGAGCGCGCAGACAACAGGGACCGGCATCCCCCACGACGCG
476	AMP0003988	102.13	R6	Co-d	AATAGTGATGCAAGTAAGCTATTCCTTCCGCGACATCGCTGCAGATACTCACGAGCTGAATCAAATCCAAGTCCCTGCTCAAGTACTCACCAGGAGGGTA
477	AMP0007467	102.78	R6	D	AGAAGATGACAGTTAAAGCCTTAGAGTTGAATTTTGATGCTGATTTTTCTGAATCTGTCCACTGATCCTTAGGTTTTGGACCCAAGGTCTTATCTTCTATCATCACAGTGGGTGGAGACCACCCATCCTCAACAGCAGTCCAGGCAT
478	AMP0019999	103.44	R6	Co-d	GTTTAAACTGGTTGACTTGTTGGGATCAGGCAGCTTGACATCATTAGTCTCACACCAGTTAGCGATCAAAGCCTTGACGGTGTAGTTAGGTATCAGAGTGGTGTGAGTCAGAGTCTGCCGAGTCTTGGGACAAACTTTCAAACCTAA
479	AMP0005212	103.82	R6	Co-d	ACATGACATGTCTTTGTGCAAGTACGAATACTCTGTGGATGATCTCAAGGATGTACGGTGTTATGTCTGTAATGGCTTTGGCCACATGTGCTGTGGGGAGGCGGCGCTCTCGGAATCGTCGT
480	AMP0006284	104.58	R6	Co-d	ACGGTACCAAACCACTCTGCATTGGCCGTGGCACCTCCGAGAGGAGTATGAGCTGTGACACAAATACCATGCTTCTGGCAGAATTTTACAAGAGAGTCGCGTTGGAAGTAAGGATGCGTCTCAATCTGATTCA
481	AMP0011212	105.26	R6	D	ATCCATCTCTTCACCATTTTGTCTCTCTCTCTCTCTTCCATCTGTGTTTTGTTGTC
482	AMP0000383	105.96	R6	D	AAACATAACCCAACCTTTATCAACCTCATCTCCCTCTTTCTAGATCCGTCGTCTCTGTTCATTTTAAGGTCTTCGATATGGAGATGAACACCAGGATCCCTTATCTTAACCTTGCTACCAAACAGAGCCGAACCACAAGTCCCTTGA
483	AMP0008746	107.29	R6	Co-d	AGCATCCAATTCATCAACATTGTGGTCCTCCGGACCGTGATTCATTCTTCTTTTTGATGACTTTATTTCCTTCATACGTTGTGAAAGTTTGTCTGGGAGGATGTACTTCTTTGAGTAGAATGTATGTAGTAAGTAGTATTCAATTCT
484	AMP0003234	108.64	R6	D	AAGCGTCGGCCATTTAAACCACGCGCTGCCCACCTTCGCGCCTTTCTCCTTAGCACACTGACCCATCCAGCTAAC
485	AMP0002107	109.35	R6	D	AACCCAGTCGGATCATACCCAAACACACGGTAAAACGAAGTGATGATGAAATCAGGACGGAACAAAGACAAGCCTAGAGAGTCCATGTCCTTAGGACCTAAAGCACCAGCGTCAAGCAACACATGCCAATTGTTCTGCTGAGCAAGC
486	AMP0013395	110.68	R6	Co-d	CACTTCCCAACCCGGACCCTTCACTGGAAAAGCTTCCTGTGCTTCTGCCTCTCCCGGTAAAGTAATCATTAGGTCA
487	AMP0011814	111.35	R6	D	ATGCACTGAATAACTTAACTCGGGTCTGGTATGAAGAAGATACAGTAAGCGACCGACGAGTCGCCTATACTTGCGTGGATCAGTCAGGAGA
488	AMP0011940	112.69	R6	Co-d	ATGGAACATATGTGAAGGGTGGTATTGTCACTCAGGTGAAACAACCAAAGTTACTGAATTTCAAGCCGTTGAGGGAAGCTCTTAGTGATCCAGGGGATTTTCTGTTTAGTGATTTCTCTAAGTTTGATCGGCCTCCACTCCTTCACT
489	AMP0002614	115.41	R6	D	AAGAAGACAAAATGGCCAAGACTGAAGAACCAAAGCACGCAACCTTAGCTACTGTCTTGTCTATAGGAGTCACTACTTTCTGCAGGAAAGCTTCATCTTCACCACCATATGCCGGTTTTACTCGCT
490	AMP0017044	116.83	R6	D	GACGCAAGCGGAGAAGTTTCGCTGGAATCGGCTCACTGAAGAGTTGAATTGGACGTCTGATCTGAGAGATGTGAGTGCGATTGAACATATGAGAAGTGGTGGACTACGAGAAATCGGTTTGAATTCGGAC
491	AMP0010650	117.5	R6	Co-d	ATAACAAGTTGGTCTTTGCGGATCCATTTGGTGAACTCCGGGTTGGCTTGTTCAA
492	AMP0002220	118.17	R6	D	AACCTGTAACAAGAAATTTTTTCAGAGAGGACATTGAGTACATACAATCAGATTACCTTCGAATACAGAAAGGTTCTTACATAGTTTTTCTTCAATGTGCCGAGAAGCCGATTCAAAAGATCTATGATGCCTTGCCAAGTTTTCGCT
493	AMP0018577	118.85	R6	Co-d	GGAACCCAGAGACAAACCAGCTCCATCTCAAGAGCTTCAAAGGGTTGTACATTGTCTGCATTTCAA
494	AMP0008731	119.53	R6	D	AGCATAACTCAGAAGAACCATTAGCCTACGTTCATTCTGATTTGTGGGGTTCTCCTAACGTGACTCCAAGCTTATCTAAGTGTCAGTACTACATATCCTTTGTGGACGATTACTCAAGGAAGGTGTGGGTTTATTTTCTAAAGACTA
495	AMP0011163	120.25	R6	D	ATCCACCGGATTACAAGGTTCTCAGGAGGTTCGGGTCAGTAACGTATGTGCACGCAGATCAGGGGAAGTTAAATCCACGAGCAAAGAAAGGTATCTTCGTTGGCTACCCCACTGGTATTAAGGGCTTCAG
496	AMP0012759	120.92	R6	Co-d	CAACGTCACAGTTTGCTTCAGATTACTCCATGTCTGTTACATCGTCTTCTCCCTCTTCTTACGATCTGTATCCACGTG
497	AMP0013583	122.28	R6	D	CAGCAGCAGACAGAGTCAGAAGACCAACCTTCTGCAGCTAAGATACCAAAACATGTCTTTGATCAGATTCAATCCCATACTGCAACTTCTACTGCTCTCCCACTCTTTTCCTCTGAGCCTACCTCTTCTAAACTATCC
498	AMP0004509	122.97	R6	Co-d	ACAAAATCACCACCGGAAGCAAACAATACCCAACCAGACTCGTACACGTGTGCAGGTTCAAGTTCCCGTTCCTCCCCGCGAGCATGTTGAACACCGCGTATAGGAAGATGGACGACACCACGATCCACCCGAGTATCACCCC
499	AMP0002692	124.34	R6	D	AAGACCAAAAAAAAACACGAGGCTTGGTTCCGATTTGCCGGCAAACCAATTCGTTTCTCACTCCGAGAATTTGCAATCGTTACAGGACTTCCATGTGGGAAATATCCTCTGAAATCGAAGATGAAGCTCAAAGCAACTATTGCGGAA
500	AMP0006876	125.8	R6	D	ACTCAGAGCCGCCACCGCTTCTGGTTTACAAGTGGTGTCAAGGTATCAATAATTTGCAAGGGATTTGGGACACAGGTGATGGGCAGTGTGTGGTGTTGCTCCAGACGAAGTTTGAAAAGTTCTTTGAGAAGATCGATTTGACTATGT
501	AMP0006250	127.19	R6	Co-d	ACGGCGTTACAGTGACAGCGGAGAATAGTGTGAATCTGTATCTATTCCAATTTCTATCGTTGATTCATCTTAGATCTCTCAATTACGGTACGTTTTTTAATTTTACCTTCAATTCTCTTCATCTA
502	AMP0009410	127.57	R6	Co-d	AGGAGAAGCTTGTGTTGTTGCTAGTGGCGGTGCTGCTATTGTTGTTGCTGCTGCTTTTAGTA
503	AMP0019510	128.97	R6	D	GGTGGCGTTTAGCGGACCAAGAGATGATGTTGGAGACAAGGAATGTGCAGAGACCACCAGTTGAGCGTCGAGTCTCGCGACAACCTGCCCAA
504	AMP0020379	129.72	R6	D	TCTAGAGATTCTTGCACAGCACTGCAAAAATTTGAAGCGGCTGAGGATTGAACGAGGTGCAGATGAGCAAGGAATGGAGGACGAAGAAGGCTTAGTTTCACAAAGAGGACTAATCGCCTTATCTCAGGGCTGCCAGGAGCTAGAATA
505	AMP0015830	130.43	R6	Co-d	CTAAACATAAGCATTTAAAACAAATGTTTAGAGTCGTATGATGATAAATTGAGGAGACAAAAATAAAAGACCAAAACAAGTTTGTGGGCGGAGATAGCTGAACTCTCA
506	AMP0012999	132.35	R6	Co-d	CAATAACAGGAGATTCGAGTGTCACTATTGTTTCAGAAACTTCCCTACTTCTCAAGCCCTAGGTGGACACCAAAACGCTCACAAACGCGAACGCCAACACGCCAAACGTGGTTCTATGCCGTCATACCTTCATC
507	AMP0017409	0	R7	Co-d	GAGGAGCTTCTTCAGACGGGACGACGAGGAGAGAAACAGCGACTCCGCCGGGAGAGAGATGACGCGGCTGAGCGGCATCGACGGTATAAACGCGAACGCGTTTATATGCGACTTCGCGTTTGATCCCTGCGGTTACTCGATGAACGG
508	AMP0013813	0.75	R7	D	CAGTGTAAAAAGCCCTCGGCGGCGCTGGAGGAGCGTGTTGTTGCTGTTGTGGCTGTTGAGGTTGATAAGAAGGTACTCCCGGTGCATGCCTCTTGAAAGGTTTGCGTTTCATGTCATGAAGCCTCCTCTTGTCCTTATCCAAAAGAA
509	AMP0011351	1.5	R7	Co-d	ATCTCAAAGCTTCAGCTTACAGTATCAAATGGAGAGTTTAAACAGAGGTAAACTTCATTGATGATCTCTTAATACCCACCTAACGCCACACTGTTCTTTTTGCTGGTTCCAAGCTCCATCGATATTACATTTTGCCAATTTGGTGGT
510	AMP0009134	5.97	R7	D	AGCGTTGGTGGATCTCCGGGTGGAACAAGATGAGGGAGTGGTCTGAAATCTTGGCTGGCCCCAAGTGGAAGACCTTCATCCGCCGCGTTGGCCGGAGTCACTTCTGCGGCTGCGGAGGGGACGGGGGTAGTAGTAGGCCGGATGAGG
511	AMP0019338	6.69	R7	D	GGGACTGTAATCCTGAGCATTCATCTTCTTAGTTAGTAGAGGGAGACCCAAATATCTTACTGGTAAAGAGCCAGCTTCGAAAGGGAACTGATCCAAGATAGCA
512	AMP0003785	14.8	R7	Co-d	AAGTCGCATGCATTACCTTAGCTACATGCTCCAAGGTGAAAGCCTCAGGCACAATCGGTCCCCTCAGCCTGATTTGAACATAGCCACTACTACCTTTCAGAGCAAAACACTGTCCAGGCTCCCCGAAACTCGGAGACAACATCTTAA
513	AMP0003972	16.97	R7	D	AATAGATATCCTAAACCTGTTTTCTGGAAATGTGTCTGAATCCTGGATGTTCTGTCTTCAGGAAATGAATCATTTGTACCGATTCTGGTCGTATTTCCTCAGAGAAACGTTTGTTCCGTCTATGTATGAAGATTTCCAGAAGTTTGC
514	AMP0007911	17.69	R7	D	AGAGAGGAGGAGAAGAAGAAGAACCTCGAGGCCAAGACCCTTGATGTGAGTGTGAGTAGCAAT
515	AMP0019779	19.14	R7	Co-d	GTGACCGCACCAGGGAGCGTAGAACTCGACCATAACGTACTGGTTCTTCTCGATCACGTCCGTGAAGTTGCGCTGTTTGATGACCACCA
516	AMP0019405	20.6	R7	D	GGGTATTTGACTTCCATGATGGAGTCGGCGGCGAGTAAGCGGTCCACCTCGTCGTTAACTGCCTTTGAACGTTCAGGTCCTAGCTTTCGGCGCTTCTGGCGGATAGGCTTAAAGGTCGGATCAACGTTGAGCTCATGGGAGGTGATT
517	AMP0007550	20.6	R7	D	AGAAGTGCAACGTCTCACCGGCCGCATAGCAGCGCTCAACAGGTTCATCTCGCGATCTACCGACAAGTGCCTTCCTTTCTTCGAACTGTTGCGGGGAAACAAACGATTCATTTGGGACGACAAGTGTGAGGAAGCCTTTGGCCAACT
518	AMP0015249	22.75	R7	D	CGCCGACCACCGAAAGATCAAGGACGAGACCCGGAATCATCGACTGAATCGAGATGGAGAGGAGACACCAATCTAAGATACATTCAAAGGAAACAAAAAACAAGATAGCAAATTGTGGCGTTCCAAAGTTGAGAACTTTGACTCTCA
519	AMP0013003	24.18	R7	Co-d	CAATACGGCTCGTGGAGAAGACAAGACGGAACGGGATGTTCTATAACGGATTAAACTAACGGAGTCAGCGTAGACTGGTCTCCGGGATGGAGACAACTGTACGGCCGGCCACAGCCATGCCATTTTTCCTTAACGTATGTGAAAATC
520	AMP0007350	24.89	R7	D	AGAAATCACATCCACTTCCTTATCTCGGCGACAGGGGAAAGGGTTAGCTCACAAGCGGGAATTCAAAGTCTATGTGTAGACTACTTCTCTGAGCTCCTAGGAA
521	AMP0015302	26.33	R7	D	CGGAAACTTGGTAGAGTTTCTCTTCCAGAAGGATAGAACATCGTATTCCACACCAAGCATCAAATCTGGATTCTCAACAGCTTCTTTCAAGTAGATGTCGAGCTCATCACGTTTGTCTCTCA
522	AMP0005754	27.05	R7	D	ACCTCGGAATCTTGATTACTGGAGCATGTGGCAGGAGGCTTTCTTGAAGAAGTTTTTCAAGTGCGTGTGCGGTTCGTGGTCTGAGGAGGAGTTCGATAGGAGGTGGATGAAGTTGATGGATAAGTTTCATCTCAGAGATGTTGAGTG
523	AMP0005521	29.28	R7	Co-d	ACCCAGCAGAAAACAATCTATACCCTTTCGTTTGGCTCAACACCGATGGTAACCTCTTCATGTTCGCCAACAACCGTTCCATCCTTCTTAACCCCAACACAAACAGAGTCATCAGAGAGTTCCCTCAGCTCCCCGGTGGTGCTCGTA
524	AMP0012774	32.97	R7	D	CAACTCTAGCCCAGTCCTAGTAGGCATCCACAATGCACACTCCTCTAAAGCCAACGTCCTCCCAAGCTCAACGAGAGTAGTCTTTAGGATAGTGTGTCTATCCAACGTGCTTCTGATCTCATGAGTTAACATCCTAACGTGCC
525	AMP0010753	33.71	R7	Co-d	ATACCAGCATAGACCAGCCCATACTTATGACCACTCACATTGATACTCTTCACCAAAGGAAGCCTAAAGTCCCATTCCAAGTCAGGGTAAATAAATGGAGCTATGAAGCCTCCACTTGCTGCGTCAACGTGGATTGGAGTGTTCCAG
526	AMP0015850	34.09	R7	Co-d	CTAATATGTGGTCTATGCTAAACAAGCTCTACACAGAGACCTCATTGCCAAACAGAATCTACTTGCAGCTAAGATTCTACACTTTCAAGATGTCAGAATCGAAAAGCATTGATGAGAACGTAGACGACTTTCTTAAGTTAGTTGCAG
527	AMP0012508	35.56	R7	D	CAAAAGGATGCCATCATTCCTATCTCCGGCAACGCCCTATCATCACACTCAAACACTCGATCGCCATGTCCCCCTCCGACTTTCCAACCGGGAGTACTAGTTTGCAGAGTTGATGCGGCGTGGGACTCCAAATACGGGAAGTGTGGT
528	AMP0005420	36.29	R7	Co-d	ACCAGAGCTAGGGTTCAGCCGAAGTCTCCCGGCCAGAAACTCGTAAACGTCCATTGCTCTCACCAA
529	AMP0000098	38.51	R7	D	AAAACACGGCCAGAATCTTAATAGTCAGTTGGGCTTACAGACTACAGAAAAGGCCCATGTCGAAGACATTTCTGATAAGCCCACCAAGAATTCAACAACGGTCATCTCGTCACTTGTCAACAAACGACAAAACCAGAGATGTACGGA
530	AMP0004571	39.22	R7	D	ACAAATTGTCACAATATAGCTGCGGAGTGTCTGGGAGGGAGATCCCCATTTCTCCTAGTAGAGACGCCAGCCATTTCAGCTCGGTAGCAGTGATTGACAGTGTCCGATACTCTGCTTCCGTGGATGATCGGGAAACTGTGGGATGCC
531	AMP0000754	40.65	R7	Co-d	AAAGCACATTCTACCAAAATTCTTTTTCACTCATGATCTACATAAGAATGGTGATGTTCGTGTTGTTCAAGTTCGTTCAAGCGACAATCTGGCTGACTTATTCACCAAGGCACTACCCACTGCTATGGTCTTATATACACATT
532	AMP0005958	41.03	R7	Co-d	ACGATAGAGCCGACCTTGCCCCATTCACCTTCGTGCAGATCACAATCTCTAATCTTGCCTGGACATGCTTTGGAGACATGGTGTGGTCTGGCGACCATGTGATAAAACTGTCCAGCCGAAGCTTTGATCTCCA
533	AMP0010088	42.47	R7	D	AGTAAGATGAGTGAAAGTAAGACAAAAACCACATGAATCTTCTCCATTTCCGACCAGATTTATCTCTTCAGATCTAGCATCAACCCTACAAAACCTCAACTCAAAATCAAATCCCTAATCAACCCATTAGCTGAAACACTGAGCAGA
534	AMP0000270	43.86	R7	D	AAACAAAACGCGACGAAGACTACAAGGAGAAAGATTCATACACTCATCTCAGTCAATCTTCATCTGAAGACTCGTACGCTAATCCCAACAAGCCTTTCAAAGCGTTTTGACCTTGCCCATTGCTTTCTGCTGCTCCTTTACCTCCGG
535	AMP0008776	45.23	R7	D	AGCCAAACCGAACAAACGGCCCTTCTTCTTTGGAACCGACTGAAAAAGAAAGTGTAAATTTAAATAATATAAAAATTTAAATAATACAAAAATGGATTGAAATTTAAAAAATGAACTTACCGCTTCAACGATTTGGTTGATCCGAAC
536	AMP0002395	49.48	R7	D	AACTAAAACCAAGAACGTTCGAAGTTTAAAGAGTTGTATTCTCGCCATTTAAAAAAAAAGAAGAAGACGTGTTCTGTTTCT
537	AMP0000201	53.77	R7	D	AAAAGCAAGCAACAAAGATCTCACAACATGCTTTCTTCTCTTATTAGTATACATCTTCAAAGTCCCTCTCATTCTTGTTCCCTTTTCTCTTGTCTTAGCAATTCTGAGACGTGTTTCCAGCTTTGAAGCTCTTCAACCGGCAACAAG
538	AMP0002895	55.15	R7	D	AAGATACGAAACTCGTGAGATCAAAACATCTTTTCTATGAAGAGATGTGCTCGTACCTTAACGAGAACATGTTGCATTTGCCTCATGACCCTGCGTTACATCCA
539	AMP0010720	57.32	R7	Co-d	ATACAACGACCCAAATCCAAGAACGCAGAGAGATGCACCGTTAAATGCGTCAACACTTGTATACGTGGTGGAGACGGAGAAGGACCGCTCAATATCAGAAGGTTCTCCCCTCTCTATATTTCTCTTTTTCTTGCTTTTCTCATTCAC
540	AMP0000438	58.47	R7	Co-d	AAACCACGAGTTTGGTAATAAGCTTGGCCATGTCCAGTCAGCGCCTCAAGCTTTGATTAGTAAGGATAGAAGTCTAGGAAATTTACATGGGTACGCAACTTCTTCAGGCTCTGGTAGTGTAACAGCGAAGGTGAAGATTCTTTGCAG
541	AMP0000417	60.62	R7	D	AAACCAAGAAGGCCACTTCCAGAAAGTGCTGACTGCTATTGGTAACTTCTGCATCTGCTCCATCGCCATAGGTATGATCATTGAGATAGTTGTCATGTATCCTATCCAGCACCGTTCTTATAGAGATGGTATCGACAACCTTCTGGT
542	AMP0010974	61.31	R7	D	ATATCTCCAAACTATCTTCAACACCTCCCTTGTCACTTTCCTTCCCTGCTGCCCCTG
543	AMP0014984	61.99	R7	D	CGACGCCAAACGTTACGAGGAAGCCATCTCTCCGTCCAACTACTTTTTCAGCGAGTCTCAAACACTCCCGAACATGCTCTCTTGCAATCTCATCACAAAAGCTCACTGCGACCA
544	AMP0017683	63.38	R7	Co-d	GATCGTCAGCGTCGAACATAAGGTCCAGATCAGGCAATCTATCAGGGTACCACCGTAACAACTGTAGAATTCCCCACAGAGTAAATTCATCTCTCGTTTGAATGGACTTTCTGTATCGCTTAACGTACGCCTTGCCGCGGTGGATCA
545	AMP0005476	64.52	R7	Co-d	ACCATGAGGACTCGTGAAGAAGTAGGGACGAAGCTTCGGACGAAAGGGCGAAGAGAAGAGTAGCGTTGGTACCAGTCGAAGGAAAGCGCGTCTTGCACGTAACGAGCGTCCCAGTAGTGAGCGTCTCCATAGTTGTAAGTGTTGCAG
546	AMP0018470	65.22	R7	D	GCTGGAATAATGATTTACTGGTTGAGTTATTCCCTCCCAATGAGGTTCACCGAATTCAGCAAATGAGGCCAGGACTAGCAGAGGACTGTTATATTTGGGCATACTCAAGACAAGGAGCTTACACAGTCAAGACTGGGTATGAGATTT
547	AMP0008276	65.9	R7	D	AGAGTTCTCGCGGGGTGACTTGTCTGGACAGTGCATCTGCTGCTTTATTCTCCAGGCCAGGCTTATACACAGTCTCAAAGTCAAACCCCAGCAGCTTAGTCAACCATTTCTGATACTCAAGGTTCACCTCTCTCTGCTCCATCAAGA
548	AMP0010645	66.6	R7	D	ATAAATGAACTTGAGATTATAAGGAGTGTATTATAGGAACTCTTCGTCATTACCAAATGATTAGAGGAAGAATGTGTGTAATAATGCATCCTACAATTTTATATGTCAACTAACCCTAGATTTTAGCAATACTAATTAATTTTTCGT
549	AMP0010679	67.3	R7	D	ATAACTGTGTGCCTCATATGATTGGAGATGAACAACTCACCTTGAGAAACTCTTGGTAA
550	AMP0001416	68.71	R7	D	AACCACCAATCCGCGTTCATCAACCGGAGCCACCGTCTTATCAGACACAGATCCGTGCCTCGTTAACCATCCATCACCGGAGATCCACACC
551	AMP0002327	69.41	R7	D	AACGCTCGACCCTAAAGTCACCGGTAACCTCATCGTCTGCATCGACAGAGCCACGAGGCTCGTGAAGTCTCAGCAAGGCGCGGGGAAAGAGTACGTTTGTGTTGCTCGTCTTCACT
552	AMP0003791	70.1	R7	Co-d	AAGTCTTCGTCTACACTAGCTCCATCTTGTTTGCAGTTGGCGAGTGCAATACACAGTTGTTGAAGCCTTGCTCCGCTTTTGATAGAGTAACGGTTCTTGATTATATCCCATAAATATTTTGCGATATCCCGAGTTGAAATAGAAGAT
553	AMP0017736	70.78	R7	D	GATGGAAGAGGAAGTGTCTCAGCTTCAAACCGAGGATGACGATTCGACGGGATCGACCGGCTTGCCTCGGGTTCGGATCAACCAAATCGTTAAAGCGGTAAGTTCTTTTTTTAAAGTTCAATTCATTTTTATATTATTTAAATTTGA
554	AMP0003912	71.47	R7	Co-d	AATAACCAAAAGTCCACGTACCCACGGTTTTCGTTTACCACCCGGTATTTTCCTGTTTTGGCTAAAAACCACTGCATCGATTTGCCTCTTTTTGAATTTTAGACCCGGTTTTGGTTTAACCTCTGGTCACTTACTCGATCTGTGCTC
555	AMP0015109	71.47	R7	D	CGCAACCAGGCTAGGAATAGAGGAGGAAGGCCAAGTCCTTGGAGGCATGAGAATAAGAAGTCCCAAGAGAGAGTATCAAACGCCTTGGCGATATCCACTTTGATGGTAATCTTCTTAGTGCCTTTATTCCTATGATAGCCATTAATC
556	AMP0003146	72.15	R7	D	AAGCCGCCGATTCCAGGAGCCATTTTAGCGATTCTTCTAACGAGCTCAGTCCCGGCATCGATGTCAACACCCGAGCCTTTGTAACTGAGACTC
557	AMP0019342	72.83	R7	D	GGGAGAGAGAACACACAAAACTAAGAGAGAAACACAAAAGCTAATAATAATATCCACATCGATCATTGATTGCGGCTAAAGGAGGACACCTGCATCAAATCACAATCCACTCCAGGTTTATCCACTTCTTTTCTGAA
558	AMP0002180	73.51	R7	D	AACCGTGACGTTAGCTCCGACTGAGCGAGCCATGATATCGAAGTGTATATATGTGTGTTG
559	AMP0006799	74.9	R7	D	ACTCAGAACTGGTACGGACAAGGGGAATCCGACTGTTTAATTAAAACAAAGCATTGCGATGGTCCTCGCGGATGCTAACGCAATGTGATTTCTGCCCAGTGCTCTTAATGTCAAAGTGAAGAAATTCAACCAAGCGCGGGTAAACGG
560	AMP0003536	77.68	R7	D	AAGGTGACCCGATTCTTGCCAAGCCAGTCCATGCCTATGATCACCTCGTGATTCTTAAGGCGGACTACAATCAGATCCGCAGGCATT
561	AMP0003533	78.37	R7	Co-d	AAGGTGAAGTTCCAATCATCAGGAATGGAGCCTTTCCGATAAACTTCTTGGATCT
562	AMP0005208	78.75	R7	Co-d	ACATGAAGTGTCGATCGATATCAGAGCCATTCGATGGATAACGATTTAGAAGATTTCAAGTATCACAAAGTATGCTATTTACACACCAAGTCCATGGC
563	AMP0010694	80.83	R7	D	ATAAGGAGAAGTTAGTAGCACAAAAGATTCCTTCTTCTTACAGTGCAGTATCTACATCTCTCA
564	AMP0002812	0	R8	0	AAGAGCTAAGCGGAGAAAGCAGCAACAATGTGGGTGACCAAGGATCATCACCGGTTGTTGTGTACAACATTGATCCTCCACCTGGATGTGGTTTAGGTGAAGAAGTCACGATTATTTGGCAACGAGCAAATGAGGCTGAAGCTTTAT
565	AMP0009505	0.38	R8	0	AGGAGTTAACCAAAAAATGAGTAACGGGCTATGAGAATGTAAAATGGGCTTTCTAGGGCGGTGATGATAGAGAGAGAATCGGTTAGTATTGGATCATCAATTCAATTCTCCTCCAAAGCTCAAAATCAATCTTTCAACAACGATGAT
566	AMP0016084	1.85	R8	0	CTGGGGAATATAATAAGAACCAATGAGAAAATAAGATCCATATTCGAGGATCTAAAGTTTGTTCCGGAAACAACTGTGAGCACTAACAGCATTGTTCTCCAGAGTCAGGACACAGTTATACTAACAATCACGAACACTTCAACCACC
567	AMP0005135	2.58	R8	0	ACAGTTATACTAACAATCACGAACACTTCAACCACCAGCAAAGCCTTGTTTAGTATTCTCTGTGGTGGTCTTACTATAGTAAAGGATGATGGTGAAGAGTCTGATTATACTCCACGTGGCTCCTTTGGTCTACC
568	AMP0002262	3.34	R8	0	AACGACCCAATGGTGGGTACTCGGAGAAGGTCTCAACAACCATGGGCTTGGTTGGAGTCATCTTCACCATACCAGCATCACCATTCTTCAAAAACTTGGGCTCCTTCTCGATCTCCTTACCAGAA
569	AMP0003419	4.8	R8	0	AAGGCAAAGAAGGATGGCAAAGTGCTGCACAAACGTGCCTGCAATCTCTCCTAGGAGCACCACA
570	AMP0001140	5.56	R8	0	AACAAATGATCGTCGAGGAAACTGTGCATACAACCACTAGTTCGATCGATATGCAATATGCATTGTTTAAGATACAGATGCATGATGAAGCCCGAAAAGGCCCAATATATCTATATTTGGGCCAAAAATGAAAAATGAGTACACTAG
571	AMP0013668	6.31	R8	0	CAGGAAGAAGCATCAGCCTGTAAAAGAGATTGCAACACGCTCAGAGCACACTTTCCTCAGCGATGAACAAGGTCTAGCTATAGAAACAGAGTTACTGACTGTCTTTATTTCATCCTTCTTTAGCACTTCCTGAGGTGAAAACGTTAA
572	AMP0003272	7.06	R8	0	AAGCTCCACCAGCAACCACGACAATGGCAGGAAACAACCATTGTGTTCCATAGTAAAGAGGTATGATCACCCAAGATGCTGCAACACAAGCTGTGGCCATTAATCCTACAGAAACCCACATCATCCTATGCGTGGCCATCCGTAACC
573	AMP0000612	7.81	R8	0	AAAGAAGAAAAGCCCACTACATGAAGTATTATGAATGTTTGCGTTTAATGCGATTTTTTTATTTGATTAGTTTTGTTTTGAATTTACATTGTTTTTATTACACGCATGATGCATGTAATCTATAATATAATGGGGCACTTTACTCAC
574	AMP0013705	8.56	R8	0	CAGGCTAGAAGCAGGGCTATGTCTATACGGAAACGACATGGAGCAGCACATCA
575	AMP0018880	10.08	R8	0	GGAAGGTACGGACTGAGCAGTAGGTCCGGAGCTCGACCCTAAGGCCTCTTATGAACCTGCGGACCTGAACTTTCTCATCCTCCAACTCCTTACTCACATACTTCCTGAGCCGGTTGAACTCCTCTTCATACTCCCTGACTGACCTAC
576	AMP0009232	10.82	R8	0	AGCTTAGCGCTGTGATGGGGAATGGTTTCGATATGGGTCGGGTTGATCCTCCGGAGGAGTATCCCACGGTTTTGATTTTCG
577	AMP0011122	11.2	R8	0	ATCAGCTATGAAGAGATGTATGTAATGAAATTTGTATGCATTTGTTCGCTTTTGGCGGGTTTATCTGGGTGTGACTGCTTCTAATTGAACTTGGGGACTATGGTCTCTTTTTGGAGGTTTGGGCTTACG
578	AMP0004354	11.95	R8	0	AATGGGTTAAGTATGTGTGGAATGTAAAAACAAGCCCCAAGCTGAAAGATTTTCTCTGGCGGATTCTGAAAAAAACGATTTCAGTTAGCTCCAATTTTCAAAAAAGAGGCTTCCCTAGCTTTACTTGCAAAAAATGCGGCGCTGCAG
579	AMP0013765	12.72	R8	0	CAGTCCCAATCCCCGCCACCACCTTCGTCCACGCGTCATCCCTATCCGTATACGCCACAACACCACTCTCGATCCCCGCGTAGATCAAACCCACGACCCCAACCTTACACCCCAGCGACCGTCCCGCATGACCGGACGAGTTCAGGA
580	AMP0008968	13.49	R8	0	AGCGAACAAGAACAGAGGAGAAAGAGAGGTCTGCAGAGATTTAGGGAAGACATGGAATACATTGAAAATATTGCTTCCGGAGCCAGAGCTCAGGCTGAGAAACAAAGGCAGGACGAAGAGTTGAAGGTTAAGGAGAGAGCAGGAGTT
581	AMP0008968	13.49	R8	0	AGCGAACAAGAACAGAGGAGAAAGAGAGGTCTGCAGAGATTTAGGGAAGACATGGAATACATTGAAAATATTGCTTCCGGAGCCAGAGCTCAGGCTGAGAAACAAAGGCAGGACGAAGAGTTGAAGGTTAAGGAGAGAGCAGGAGTT
582	AMP0005618	14.26	R8	0	ACCGAAGATCCTTGCAGTTTTTATAGTGGCTAATCAGTAACTTTGCGTGAGGACACCGAGGATATAAACACTGAGGTTCAACACAACTGTTCATGTGACTCCATAGTTTCCGAACAGTAACACAATTTCGGTCTGTGCACTTCC
583	AMP0002213	16.95	R8	0	AACCTCTTCGCTGATAAGCAGCATCTCTTGTCCAATTAGGGTTTTTGTGTTTGGGTTGCGAGCCTCCCAGAAGTGAATCAAACGAAACCTCAACTCAGCTTCGCATGGGCAGAGAGAGACATCTCTGAACAACATCACTTGGTCGCG
584	AMP0013022	16.95	R8	0	CAATCAGCTGAACCGCCGCCTTATCATAAGCCAAAGCAGCTTCCTCCGCCGTCTCGAACGTCCCGAGCCAGATTCGAAGAGGCCGTCCGTCGCGAGATTTGCCGCACCTGATCTCCGCCGCCCATTTCCC
585	AMP0014953	18.47	R8	0	CGACAGCTCTTCCATCTCCACGATTCAGGTCTAGACCAATCTCTCATCGACGCCC
586	AMP0001065	19.26	R8	0	AAATGTGAATGCAGGGTCACTTCAGCTGGGTGTTGATGTGGAAGTTTCCTGATGGTGGTTAGCTTGCGGGATGTATATAACAACAAAACTCTTTATACAAAATTGTCTCGTGAGCTCACGGTAGAAAGGCTCTCTTATATTTATATT
587	AMP0008340	20.86	R8	0	AGATAGAGATAGAATCTAATCTTGAAGAGAGACAACATGAGATAGAATCTATGCCTAGGATTTCAACATCATCTCGGCTTCTGTTCCCCACCAAAATGAAAAAAAAGGTTTAACGGACAAACTTTCTCTTGATACTGTTACTTATCT
588	AMP0003361	22.45	R8	0	AAGGACATCAAGCAACCTGCTTGTATGGAATTTGAGGACATTCATAGCAGATAGAATGTACTTACCTTCACACAAGGAAGGAT
589	AMP0003994	24.92	R8	0	AATATAAACAAGAGCATGGCGGCATCAGAGAAGAGGAAGGAAGAGAATAATAAATATTCTCTCTCTCTGACATTCCACCGAAAAAGTTGAAATTTCAACTCTCTAAACCTCGATCTATTTCTGGACTTATCGTATCTCTACATTTAC
590	AMP0000311	25.75	R8	D	AAACAATCAGGTTGTGAATGTACAGTGTTTTTGCCTCTTGCAACTTGAAAATGTGATATCATCAATTTGCTCCAAACCTTGGAAAAGAAACTCTTAGTAT
591	AMP0012084	26.59	R8	D	ATGGTACGGATCCGAGAGAGTCAAGTACTTGGGTCCATTCTCCGGCGAGCCACCGAGCTACCTTACCGGAGAGTTCCCCGGAGACTACGGATGGGACAC
592	AMP0002181	29.15	R8	D	AACCGTTAAAGAGGTTATTGGTCCAAACGATTTGTATTGCCCTTCGTTTGATTATGCGAGTTCTCGTGTCCTCCTCATCTCAAGAGATCGTCCAGCATCATGGAAGCACATCTTATAGGGTAAATCAATATACTTTTGAATCCATTG
593	AMP0009782	29.92	R8	Co-d	AGGGCTGATGTCGGAGGTAGCAGAGTCGATGAAAGCAGCGAATGCAAAGGCGGTGAGAGCTGAGATGATGACGGTAGGTGGAAGAACCAAGTGTGTCTTGTTTGTTCAAGGTGTGAATGGGAATGAAGGTTTGGTTAAGCTCAAGAA
594	AMP0017582	30.7	R8	D	GAGTTGCAACAACAAAGTCCAGCTCCGTCGAAAACCACCGTCTTCGCCGTCCTCGTCACCTCCTTCTTCTTCTTCGGCCTACTATCCGTCTACATCCGCCACTGCACGCGTGGCATGCCCGGATACTCAGACACAAACTCCCGCGCT
595	AMP0013106	32.26	R8	Co-d	CACACGTGGGAGGGCAGAAACAGCTCATGCGAACACCAATTGATGGATGCATTCGCACGCACCA
596	AMP0005806	33.03	R8	Co-d	ACGAAGGATGCTGGGAAGATTGCTGGTCTTGATGTCCAGAGAATTATTAACGAGCCGACGGCTGCTGCGTTGTCTTATGGTATGAATAATAAGGAGGGTGTGATTGCTGTGTTCGATCTTGGTGGTGGAACCTTTGATGTTTCTATT
597	AMP0015131	33.8	R8	D	CGCACCGTCAGTTCGAGATCGAGGAGAGTCAAAAATTAGGTCTGAAAATCTTGACCCACTTCTTATCACCCAAAAAGCCGACCTCCAAC
598	AMP0020166	34.58	R8	Co-d	TAGAATCCAATCAGGGCTATGTCCACATAACCAAATGTTTCGCCTCCAAAGTAA
599	AMP0011898	34.96	R8	Co-d	ATGCGCTACGAAAATGTTGAAATGCTGGTTCCAAACAGGATCCGTGGAGTTTTTCAGAACGCGCGTACGAGCGAGAGTCGCTCTCGCATGCGGGACGGACACGGTGACGTAAGGATCGCTGGTATCCCTAGGGAGGCGGCGACGAAT
600	AMP0005544	36.51	R8	D	ACCCCTGCAGTTAGCGAAGCGGAGAGCCAAGCTCCGTCGGTGTTACAGAGGAAGTTCGATGGGGGAAGAACAAAGGGGGCCGACAAAGGGGGCGATTTCACTATCGGAAGAGCTGCTTGGGGTTGAGCTCGTTCCCATTCCTGAGCT
601	AMP0007949	37.34	R8	D	AGAGATGGCTATGTCTCAGGTGGTGAACACGTACCCGCTCTCGAACTACAGCTTCGGAACTAAAGAACCGAAGCTCGAAAAGGACACCTCCGTGGC
602	AMP0002252	38.11	R8	Co-d	AACGAAGTCACGTAGAGTAGATGGAAGATTCACTAGGTCAATCAATTCACCAAGCTTCTTGGGGTTATCAGTTATCGCCTTCTTCAACCTCTG
603	AMP0000397	40.47	R8	Co-d	AAACATGGATCTGAAACTATACAAGTGGATCAGAAATGCAAACTGCTGGACATTGGTGGAAAGAAACATGTAGTTGCCGAAGGACGGGTGCATTCAACAGACCCAAATCAAAATGTCCACTTTGTACGATTGGGTCCAAATGCAGCT
604	AMP0005950	40.47	R8	D	ACGAGTAATATATCAAATTGAAGCTCTGGACGAGACGAATCCATCACCGCAAACCTTGTATCAATCCGATGCCTAAAGCGCCCTCACTCTCCGTTCCAACCGGCGCCGTCAACTACCTTAAAACCCTAATCAAAAGCCTAAACCGCA
605	AMP0002173	40.85	R8	Co-d	AACCGGTGTACATGAAGACTTCATCCAACCTAGCTCGACTACTGGAGACACCACAAATGGTAACACTTTTGATTTGGGATGATGTTTTAGTTGTGGTTCTCTTTATTTACTTGCGCTCTTGTAAAAATG
606	AMP0000594	41.23	R8	Co-d	AAACTTGTGTTCATCCAAATCTCTCAAAACAGACAGCAGGTTTGCTCGATACACTTCGCATCGCT
607	AMP0002342	42.78	R8	D	AACGGATATCAGCATCTTTTAGCTTATGGCACGAGGCTATGTCAAGATGTTGGAGGAGTGGACAGTTAAGCAT
608	AMP0004336	43.6	R8	D	AATGGAGGCTCAGGAAGGAGTTGCTATTGAGATTGCTGAAGCTGTTGTTGGAGCTTTGAATGGAGAGCTTGCTGCTACTGCTGTCAATGCTCCTATGGTTTCTGCTGAGGTGAGAATTGGATTTGTGTTAGAATGTTTGTTTTATTT
609	AMP0014422	45.25	R8	D	CCACGGGACGTCATTGAGCAAATACAAATCCTAGACAATCTCCTCGCATCCAACGGTTCACGTTTCCCGGGCGACGACTACCATCCCACCGACCGAAAAAACTGGATGGCTCATCTCTCCGTAGAGAGACTGACTCTTAACAAGATC
610	AMP0019368	49.13	R8	Co-d	GGGGAGACCTGAAGGCCCCACGACAGAAGCCTATCCCTTGTTGGACACCTATCAAATACCATCAGCCAAGTATGGAA
611	AMP0000995	49.87	R8	D	AAATATCAGGCATGTGTTCGTGTCAGATGGGGACGTGTTCGTGCTCTGATTACACCA
612	AMP0011993	50.64	R8	D	ATGGACGTTGTAGAGATGAACCAAAGAAGATCAGGAACGAGAGATGCGTCTGGAGGATCCGGAGGGTCGGGCGGTTGCAGCGGTTCAAACAGAGGAAGCTTTCGCGGCGGAGGGTCGGGAGGAGGTCTGGACCACGACGGAGGAGGA
613	AMP0002921	51.42	R8	D	AAGATCACGAAGTGGTAGACGCACTCTCCGGCGTGCTCCGGATTTAAGTCCACTCGGCTCCGACGGTTCGAAGGTTCCGACCGCGGCGTGTGTCGGTGACGAAGAGCGGTGTCGGTCGATCTGTTACGGGTGCGACGCGTGGTGCCT
614	AMP0000808	52.2	R8	D	AAAGGAAGGTTTGTTCAAGAGGTAGTTCTCGTCCAGCAGCAGCAGCAAAAAAGCATTCAAGCACAAGATCAGACGTCTGGGAACACTACACAAGATCAGAGGAAGACCGTGACAGGTGCAGATGCAACCATTGTCAGCGTAACTTCG
615	AMP0013225	53.77	R8	D	CACCCACATCACTTCCAAACGACCACTACAGCTCTCTCACCGTCAACATTTTCTTTATGTGGTCACCAATCCAACGCCGCCGTCTCTATACAGCACCAACAGAGGCCATTAGCTGCATTATTTCAGAGCTTAAAACCTGCAGGATGG
616	AMP0015382	54.53	R8	Co-d	CGGCAAAAGAAATGGACCACAGAGGCTAAGCACATCAACGAAGAAGACATTATTGACACTAAGGTGAAACAAGATGGAGATGAGAGCCGCAGTTTCACTA
617	AMP0007774	57.55	R8	D	AGACGATGAGACACGAGATCAGACCGATGAAAAGGAGAGCGGTTGAGGTGAAACGGCCATGATCTCCGTCGTTTAATCGACGGGCCATGGCCGGAAGTAGAGTCCGAGAGGGTTGTTGGTTGACTTTTGTGACGGAGATGCGAAAGG
618	AMP0019902	59.09	R8	D	GTGGTAAACAGATTTTCTTTGCAACTTCTTCTGGAACTGGAACAGCATCATCTTTGGGCATAACAGCACTGAAATATGCGTTGTAAAGGTACTGCTTCCGATAGTAACGGTGACATAGTGATATACATGATATCTTTCTAGCTTCCG
619	AMP0010294	62.14	R8	D	AGTCTAGTACACCAACTCAATCTCAGTTTCTCACACCAGGAGATGCAGCCAAGTCTCCATATTTGGCTAAGGAAGCAGAAGCCTCACCTCGTTTGAGATCGAGAAGGTCTGGTGACAAAAGTGCTGAACCAATGCCTCCTCTCATCA
620	AMP0004414	62.87	R8	Co-d	AATTATGTGGGTTGATAATATTGAGAAATGATCCATTTTTAAATGTAAAACTTATCTCTTCGCTGGTGACTTACTA
621	AMP0017143	62.87	R8	Co-d	GACTGCTCGACTTCACAGGAGTAACTAAGTCCTTGCCACCAGATTCCTTACC
622	AMP0012354	63.25	R8	Co-d	ATTGAAATAACATCCGACGTTTTGGGTACGGAACTGGGCCCAGTACGAGCTAACCGCATATCTTGCGTGCCTATAAATAGAGACCGGATCGTAACATTCTTTCCCAGGAGCCAAAGCCGCACACGTTGTGTTGCTTCGGCCACAAGC
623	AMP0013561	65.55	R8	Co-d	CAGCAAATAATCTGTTGACTGCAATCTATGCGGAAAAACAGGTGCTTTATACATGTTTGTTTCAACAGATGACTGACTGCAACC
624	AMP0010257	66.27	R8	D	AGTCGAGTACACCAACTCAATCTCAGTTTCTCACACCAGAAGATGCAGCCAAGTCTCCATATTTGGCTAAGGAAGCAGGAGCCTCGCCTCCGCGGAGATCGAGAAGGTCTGGTGACAAAAGTGCTGAACCAATGTCTCCTCTCATCA
625	AMP0008803	69.18	R8	Co-d	AGCCAAACCGAACAAACGGCCCTTCTTCTTTGGAACCGACTGAAAAAGAAAGTGTCTAATTTAAATAATATAAAAAATAGATTGAACTTTAAAAAATGAACTTACCGCTTCAACGATTTGGTTGATCCGAACCCGAGGCAAGCCGGT
626	AMP0005178	69.9	R8	D	ACATCAAGCGTCATTGGAGGGTTGTTAAGGCAACAGTTCAGTGGAACAGGTGCGGGTCCGGGCCCCGGTGATATCAGACAGGTTATGAAGGGGGATCATGCTGGCGGTGGACATAGCCAAGGGGTCGTGTGGTGCTTCGTACAAGAG
627	AMP0018497	69.9	R8	D	GCTTCCAAGCTATGATGAAGTGTGTGCTCAACTACAAAAAAAGATAGGCTCAGATGGACTCTTTGGTGGTGGAAAAGGAGAGTTATCCATGGCACACAAAGCTGAGAAGATGGAGAGTACATCAGCTAACAAGGCTTACTACAAACC
628	AMP0004722	70.63	R8	Co-d	ACAATGAATGATGGCTTTATGTTGCAGCAAGGGCAGGATAAGCAACTTAGCCAAACATTGTTCTCCATGCCATTTACGTCGAGATGCGTTCTTAGATCTTTGATGGATGCCATGGAGGAACTGGAACTGAATGCCCATAGTGCTTCC
629	AMP0008458	71.01	R8	Co-d	AGATGGGTTGAGTTCATAGAAACCTTTCCTTATGTGGTCAAATACAAACAAGGTAAGGACAATATAGTGGCTGAT
630	AMP0017895	71.77	R8	Co-d	GCACATTGATCAGATCAAACACGAGCTATACGAAACTATGGATGCTATGGAGGAGAGACTCAACGGTAGATGTGATGACATTGACGACCCTCTCAACGAAAGAGTGAACAGCCTATGCAGAACTACTCATCTACTGAAGAATGAGAT
631	AMP0018963	72.15	R8	Co-d	GGAAGGTACGGACTGAGCAGTAGGTCCGGAGTTCGACCCTAAGGCCTCTTATGAACCTGCGGACCTGCACCTTCTCATCCTCCAACTCCTTACCCACATACTTCCTAAGCCGGTTGAACTCCTCTTCATACTCCCTGACTGACCTGC
632	AMP0008503	72.53	R8	Co-d	AGATTGATGATGGTGTTGTGAGGGATGTGGTCACCCTCATCGACAGTCAGATGGAACAGGAAGTGTCTCAGCTTCAAACCGAGGATGACGATTCGACGGGATCGACCGGCTTGCCTCGGGTTCGGATCAACCAAATCGTTGAAGCGG
633	AMP0004106	72.53	R8	D	AATCCGAGGTCTGGATCTTGCCCCCAGAGGTATGTTTTTTAAAGCTACGAATTCTGGTTTTTGGGAACCAGTACGTTGTTAGAACTTGGGTTGCTACCGTCTGGGGGTAGCTACCTTCCGTTTGCTCTTTCAGT
634	AMP0020295	72.53	R8	D	TCACTAAAGCTTATGACCGGGTCGATTGGAATTTCCTCGAATGTACCTTACGAGCATTTGGTTTTGCGGAAAAATGGATACAATGGGTAATGGTTCTGGTCA
635	AMP0008262	73.27	R8	D	AGAGTGTGATTGGGTCTATTATCTTATTGATGCTTCTTATGCACGAGTAAACAAGGTTAGTGCACGGATTGATCAGAATATAGCATCAT
636	AMP0000735	74.01	R8	Co-d	AAAGATTGGGAGTTTGGCTTGCGTTGTTTCCTACGGTTTATTTATCAGCAGGAACGGCGACAGCTCTGATTCTGATCGGTGGAGAGACAATGAAACTCTTCTTTCAGATAGTTTGTGGTCCGTTATGCACCTCGAACCCGTTAACTA
637	AMP0002429	75.5	R8	D	AACTCATCTAGCGCAACCTCGTGCCTTTTCACTTCCTTCTGAAGTTCTAATTCGCGAGCAGAAGAGGAAGAAGGCGAACGGCTCGACATGTTTCTCCGGCTG
638	AMP0014520	76.25	R8	Co-d	CCATCAGCAAACCACCAGCACTTCTTCCTTCCACACACAGTTTTTCCTTTGAACAGTACTTAAGTTCTATTAAACACTCAGCACAAGCGATAAAATCAGTGAACGTGTTTTTCTTTTTCAGCAGCTTCCCGTTTTCGTA
639	AMP0008810	76.25	R8	D	AGCCAAACCGAACAAACGGTCCTTCTTCTTTGGAACCGACTAAAAAAAAAGTGTCAAATTTAAATAATATAAAAAATGGATTGAACTTTAAAAAATAAACTTACCGCTTCAACGATTTGGTTGATCCGAACCCGAGGCAAGCCGGTC
640	AMP0016052	77	R8	Co-d	CTGCGGGACTTGCTTGGATCTTCGACTCGCCTACCTTACTGCGCATGACGGAAGGATACCAATATCAACAACGCGTCTCATCGGTGATCTTGGCCGAAGGGTTAGCAGTACGGGAAGCTCTCTCTCATGCTCTTCACCTTGGCATCT
641	AMP0016052	77	R8	D	CTGCGGGACTTGCTTGGATCTTCGACTCGCCTACCTTACTGCGCATGACGGAAGGATACCAATATCAACAACGCGTCTCATCGGTGATCTTGGCCGAAGGGTTAGCAGTACGGGAAGCTCTCTCTCATGCTCTTCACCTTGGCATCT
642	AMP0003958	77.74	R8	D	AATACTCGTAAGTGCTTGATGTTAGGTTTTCTCCCTTTGAATGCTTCATATGGTGTCTGAGAACTCAATGTTTTAGTTGCGACACGATTGATTAGGTACGTCGAGTGTCGTACCGCCTCTCCCCATAGGTAATTTGGCACCTCCATG
643	AMP0013158	0	R9	D	CACATGCCATTACATGAGTTTTCAAACACTTTAAGCCACGGGTCAATGCATCTCCCTCAGCTCTTTA
644	AMP0003103	2.57	R9	Co-d	AAGCATAGCGCGAATGTGGCTAAACGTTTTACAAACGCAGATGCTTTCTGCATGTCTTGG
645	AMP0003220	5.9	R9	D	AAGCGGTGGTGCTATGTTGCGCCGACGAAGCTGCGTTGTGTTTGGCTTGCGATGAGAAAGTTCACGCCGCTAATAAACTCGCCGGAAAGCACCAGAGAGTCCCTCTCTCTGTTTCTTCCTCTTCCATACCCAAATGCGACATCTGTC
646	AMP0009781	6.68	R9	D	AGGGCTCCACTTCTCTTTCCTACCATCACGTTTTCTCGAGATTTGAATAGTTTTTCGAAGATATTTGGTCATTGGATGAAACTAGAGACAAAAGAAAAGGATGAAGATTCAGTGTAACGTGTGCGAGGCAGCTGAAGCGGTGGTGCT
647	AMP0002285	9.04	R9	D	AACGATCCTGAAAAAAAAACACAAGACATTTGTTTACTTAACATTTTAGACAATAATAGAATAAAAAGGTGTAAGTAACAAACTTTTTGTCAATTAGGTTAGCTTCCTGTTTCAAGAACTCGTA
648	AMP0008676	9.83	R9	D	AGCAGAGCAGTCTGATGATTGTTCCCGAACGAAAAGAACAGTCGCTCCTGAGATAGCAAAACGAGTAAGGGGCTGTGGACATCAATGGAGCCGTCCTCTCACGACTATTTTGCGCGATATCCTGCATCCACTACGAAAAGTTGGTAG
649	AMP0002778	10.68	R9	Co-d	AAGAGATGTCAGAGTATCTGGTCACTGGAGGAACTGGTTTCATCGCTTCTTACATCATCAAATCACTCCTCGAACTCGGACACACCGTTCGAA
650	AMP0004526	11.53	R9	D	ACAAACTAAAAGACCCCGAAGCCTTGAGGAGAAGCAAAGACCATTTGCTCAGGCTTCTTGATGAGGTTGAGACCAAGCTAGAGGGGACGAGTTATGTGGCAGGGAATGAGTTTAGCATGGCTGATGTGATGCTAGTGCCTGTGCTAG
651	AMP0013856	13.14	R9	D	CATAAACTGAACCTGCATTCCTTCTCGTGTGCCAACTCTTTGCCGTAAGAGAACTTGTGTGTGCAGCCATGTTTTGCGTTAGGGCATGGGACGATGATTGCTTCCAGAACTCTCTCCATC
652	AMP0002222	13.14	R9	D	AACCTGTTAAGTCATCTGTCACCTCCATCACAGCAGCTGCTCTGGTGTTGTGTGTCCAGACCTCGGCGTTTAGGACACTGCATTTGAGGTGGGTCAGGACTGCTGTGAGTTCAGAGAGCAAACCTGGTCTGTCACAACCGGTTAACT
653	AMP0009403	14.77	R9	D	AGGAGAACAGAGTGTATCATGGCGGAAGAAGGAAGAAGGCGACGCCGGCGAGCAGAGCCGCCGCCGGCGTCGAAGGAGATGGATGAATG
654	AMP0006419	15.58	R9	D	ACGTGTGGAACTCACCGCACGCGACGAAGTCAACGCTAGAAACTGCTAGAGACTCGATGAGCTGCGGTGGTCCCCCGGTAACGTCTTTCCCCATCCCGTGGCCGAGACGTC
655	AMP0001087	16.4	R9	Co-d	AAATTATTCAGACACAAATAAAGTTCGGTAATATTGTTGTATTCTTCTGTTACACGGAGTTGACTTCATCTTCATCGTCACTCCCTCCACTTCCACGGCTACGGCTACTGCTCCCGCTGCTACTCTGCCCACTTCCGCTGCTTACGC
656	AMP0010890	17.23	R9	D	ATAGCCATTGGCTTCTCCTCCATCAGAGTTAGCTTTACCTTCCCCTTCTTCATCTGCACCTTCTTG
657	AMP0001086	18.82	R9	D	AAATTATTCAGACACAAATAAAGTTCGGTAATATTGTTGTATTCTTCTGTTACACGGAGTTGACTTCATCTTCATCGTCACTCCCTCCACTTCCACGGCTACGGCTACTGCTCCCGCTGCTACTCTGCCCACTTCCGCTGCTTACGC
658	AMP0000692	22.04	R9	D	AAAGAGCAATACAAGTTCATCGAAGGAGGAGACATCGAACTGATGTGTTGAATAAGATAGAAGAGGAGATTCACAAATTGCGCACTAAAGGTCTCACAAGTGCAGAGGACATCAATCTCTGGAAGTGTAGAGAAAACACATACTTGC
659	AMP0010822	22.86	R9	Co-d	ATACGGCCAAAGTCACCGGGATGTTGCTGGAGATGGACCAAGCCGAGATCCTGCACCTTCTCGAGTCACCTGAAGCTCTTAAAGCCAAAGTCTCTGAGGCGCTGGATGTGCTCAGGCTCTCTGCTAATCCAC
660	AMP0003334	24.5	R9	D	AAGGAAGCTTGCGATCTGGACAGCACGAAGAGAAAGTGATTCGAAACTCGTAGGAGGGTTTGTCTCTTTGAATGCAGATTGAGAAAAGAGTTGAAGAGCTTCATCGTATCTCAGCGAGTTGACTTCGTAGACATGCTTCACATCAAA
661	AMP0004583	32.75	R9	D	ACAACACGCAGATGAGATAAAGACGGAGGGTGACCATATAATACTTCAAACGGTGATCTCTGTTTCAGTAACATTGTCGGTGTACGATTGATCAGATGAGCAGCAGTCAAGATACATTCTCCCCAAATTCTATAGGTAAATTTGCCT
662	AMP0007689	33.5	R9	D	AGACAGGGACTGGCTCTTCTCCACCATCAACGACCGTAGGCGAGGCCTTGAGCCCATGCTTCTCTTTCAGATGCTCTGCAACA
663	AMP0014559	35.81	R9	Co-d	CCATGAACTGGCGGACCAACGGAACGTGGAGGTCGTAGGCGTGCGTGGCCATGGTGCCCAATCCGAGCTGAGCGATCATCGCGTACAGATCATCCTTGATCCGCATCTTGTGTGTGACCTCCGGGTCAATGAAGCGTGTAGGCTCGA
664	AMP0010884	37.72	R9	Co-d	ATAGCAGGAAACTCGCCGGTTTAGTCCTTAAAAATGCTCTCGATGCTAAGGAACAGCACCGGAAGTATGAACTTGTCCAGAGA
665	AMP0007206	40.1	R9	D	ACTGTTCTACTTGAGTGATCCGAGTTCTAGACTGTTCTTATTAGCACTTGAATAATTGTTTGGCTCACAAGTATTAGCACCCGATGAAGTAACCCT
666	AMP0007258	42.5	R9	Co-d	ACTTGAGCGATACGGCGAGATTGGAGATGCTAGCTCCGAATGCCACGTGGCAGTTTCCGGCGATTGTGGCTTCGAGTTCCCAGATATTGGCATGTTTATTGTTATCCTACGGAGGTAACCAACGAAAAAAAAAAGAGATTCCAAGTC
667	AMP0015984	45.97	R9	Co-d	CTCTAACTTGGAAACTCCTTCCTTGGGATACCAGAAATGGCAACTCTGCCCTCTCTTCAGACTAATGGTTCCTCGAATTTACCAC
668	AMP0007816	48.66	R9	Co-d	AGACTCATAAGAACAAGGTGGAATCTATGATAGAAGAAGTTTTGAAATGCCAGCAGAAGACGGCTGTGGATGTTGATTCATGTCAAAAATTTGGATAGCCGAGTTTCGCATGACGATGGGTTTGTCAAGTCT
669	AMP0002871	49.04	R9	Co-d	AAGAGTCAGATCGACCGAAAGACGTATTGAGTTTGGACGACGTGCCTTTGATTCCAACGGATCCAGAAGATTCAAATGGGAAGAGATGGACGAATTTGGAGTCCACAGATTGGACATGCTAGGGGAGTTGATGGTGAAATCA
670	AMP0003005	49.04	R9	D	AAGATGCATATTCCTGACCATGGAGAAATAATTTGTGAGTAGACCAGGAGGTTTAAAAGCTCATATCAAGCTTGTCTCCTCCCCGATACTCGGATTCAAGCTTGAGGGGGGCTGTAAATGAGCTTACAT
671	AMP0002882	49.79	R9	D	AAGAGTGCTTGAAATTGTCGGGAGGGAAGCGGATGAGGGCCGGCGATGCGTTCCGGTCGGATGCGGAACGGAGCAATCCGGTCCGCCGATCGATTCGGAGCGTGGACCGACGCGGATTAAGGTGGTGGCCTAAGCCCGGGCTTTTGT
672	AMP0001455	49.79	R9	D	AACCACTAAATGCGCCTGGAAACCAGCTAGGAGCAGGAAGTGGGCAGCAAGAGAATGATCAGGAAGGTGAAGCTGAGTCCTCAGAGACTGGTAACCAATGGCTGAACCAACCATGAAGCAGATACTTGATGCAATCAAGTTAATGGG
673	AMP0001891	52.11	R9	D	AACCACTGAATGCGGCTGGAAACCAGTTAGGAGCAGGAAGTGGGCAACAAAGGGATGATCAGGAAGGTGAGGCTGAGTCCTCAGAGACTGGTAACCGGACTGATCCAAACATCCAAGGAGATGGGAGGATTGGACCGGATGAACCAA
674	AMP0017666	55.22	R9	D	GATCCCGCGGTTGTTCCCGACGAATAAGGAAAATACAACATCTCGGGATTTGTCCTAATTATCCTCTTTTTCTCTCTGGC
675	AMP0018604	55.98	R9	D	GGAAGCCAGACGAGGTTTGTCCATGTTACGTTGTTGTATATGATTCTTGGAGTCTTCTTGTGAAAAAAAAAATGGTTCAACGAGTTTGTTACCTTTACCAGATGTATGCAATGTTAGAGAGGATCATGCCAAGAGCAAGAAAGTTAG
676	AMP0016019	58.25	R9	Co-d	CTGAGTCAGAATCAAACGTTCCATCTCTCTCATTTCTTGGAACCTCAACACCAATACCCTTTCCCCGCAGCAACCTCGTATTCAGTCCTTGCTCATTCAACACCGGAAGAAAGATAGGAACTCGTCCGAGCCCTAACCCTTCCACCA
677	AMP0009151	60.55	R9	D	AGCTAAGTTTGGACAGCTATACATAGCTGACACAGAAAATGAAGTTGAGAACAGAGCAAAGTGTCTGAGGTACGTTTTTAAGAATAATAATATTTAGAGGTCTTACATCTAAAGCTTTTTCTG
678	AMP0012730	61.33	R9	Co-d	CAACGACATCAGCAGCAATTCCCAGCCGAAGAAGATGAGGCTGATCAACATCGCCGCGTTTTTCTTGATGATATGCGTCGGAATAACTATGACCACCGATGGGAAAATAGTTTTAAAGTGGACATTCCAGAATTTCATGGTGGTTTG
679	AMP0007716	61.71	R9	Co-d	AGACCAATATTTAGAAATATCATTTTGCTTATGACCGATCACCGTCTAAGCAGACATCTAGACACCAACTGAACCAACTTTTAGACAAATCATTTTGTTTATGACTGATTTGTCGTTTAGACAATAGACAGAGCATCGGTTGAACAT
680	AMP0002517	62.48	R9	D	AACTTTTACCACGGCTTCCACCTTCATATCCCCTATCTTCATGTTTTCCACATCCACGGTAACCACTACCATTGTATCCACAAAATCACTTCTTTCACCTATTTATCCACCACTTTTTCATCCATAACCACCCTTTTTCCTCGGTAT
681	AMP0009330	64.01	R9	D	AGGAAGATCCTTCAAAAGCTGGTGTGTGTAGTAACTTCTTGTGCAATGCTAAACCTGGAGATAAGGTCCAAATCACAGGTAAGTTATCTTAATTAACTTCTAACTGTTATCATTAGCTAAAAGCTGAAGTTGTTAACACTTAACAGG
682	AMP0000567	64.78	R9	D	AAACTCGCATGGGTGGACATAGATCGAGCTCAGAAGCTCCGGGATGGGCTCAAGAACGGCCACAAA
683	AMP0020156	65.54	R9	D	TACTGCTTATTATGGTATGAATGCATCCGGTCCGGTTCAGATGTATCATCATCAACCTGGTATGGTTGTCCCAGGCGTAGAAGAAAAATACAGAACTAAAACGGATTCGGATCCGGGTGGGGTGTGAAAGTCATCTTCGTCCTTGAG
684	AMP0004510	67.07	R9	D	ACAAAATTCTGCTCACCACCGGTTGTACTTCTCCTCCAACCACCGCACCGCCACACAGAGAAGCAGATCTAATGGTGAAGAAGGCGTCTCACCGGATCCACGCACGGTTGCCATGAAGATTCACCAGAGATCTGAAGAAGAGAAAAC
685	AMP0015614	67.82	R9	D	CGTACCTCTTCCCTCACCAACAGCAGTCAAGTCCGTCATCGGAGTCTGCCCCCACGGAGTCTCAGAACCACCAGCGGCCCTGCTCTTCGGATCCAGCGCCATGACAAGCTCCTTCTCCTTCTTAGCCTTCTCCAAAAGCGTATCAGG
686	AMP0019921	69.34	R9	D	GTGTCACGATATCGGGGGAGAAAAGGCGAAGTCTACGTGGTTATCAGGTTTGAGAGAACCAGATGTGAATATTACTCTGTCTGTTTAGTCTAACCTTTTTCATTACCATGTTTCTGAAGAGATCGAGTTAGACACTGCGAATAGTTG
687	AMP0011515	70.87	R9	Co-d	ATGAAGGTGAGGAGAAAATGTTTGATTCTGAAGCTTTGGCTGCACTGTTGAAGGCAGCCACTGGTGGTGGAAGTTCAGAAGGTGGCAATTTTACCATAACATCTCAGGATGGTACGAAGCTTTTCTCTATGGATCGCC
688	AMP0009640	73.95	R9	D	AGGCCTCAGCTAGTTATGGCGATATGCATGCCAATGTTCCAGATCCTCACGGGGATAAACTCGATCCTCTTCTACG
689	AMP0009640	73.95	R9	Co-d	AGGCCTCAGCTAGTTATGGCGATATGCATGCCAATGTTCCAGATCCTCACGGGGATAAACTCGATCCTCTTCTACG
690	AMP0009474	75.43	R9	Co-d	AGGAGGAGGAGGCGGAGGAGGAGATGCTCTCCGCGCAATCTGCGGTGCCATCTTCACCGTCCTAGTCTTACTAGGAATCATCGCGTTAAT
691	AMP0013899	79.23	R9	D	CATATCATAGTCAAATCATAAAGTAAACCATTCGATACAACAATTGTCAAAGTAAACGCTTTGTATATGTGTTTCAAAAAATGTATTATCAACTGGTTTACTTACAGATCGGTTTACTGTATCTTAACGAATTAAATTGAAGTAAAT
692	AMP0002279	81.46	R9	Co-d	AACGAGTTGCCGTGGTCCACGAATAGGACTACTAACTCAAGCAAAAAAATCAAGATTTTGTGGATGTGGTTCTCA
693	AMP0017104	82.6	R9	Co-d	GACGTGGATGAACACGGCGGTTCTCGTTACTTGCATAAGAAACTTCCGGCGAAACCGTGGTCCGGTCTCCGGGATCTTGAAAGGGTACGTGGGTCTAAGCACTGCTATCTTCACCGATCTCTGCACTGCTCTGTTCTCGAACGATCC
694	AMP0005323	84.1	R9	D	ACCAAGCGACTGAGAGAATGATCGAACACAATTTCATCAGGGACCTGTCCGTCAGGTACCTAATGATGACC
695	AMP0000211	87.22	R9	D	AAAAGCTGTAGCAGGAGATATCGTAATCGATGATTATGGCTTTGACTGGAAACTATATATCGCCATAATAAATAAAACCTTTTTCTCTCTCCTCTAT
696	AMP0000040	87.98	R9	Co-d	AAAAACGTCTTCAAATCCACAAAACAAACAAATTTGCTAGAATCAAACCCACGGCCACATGATTAAAAGTCCGAGCTCTACCAGCATCCATGTACTGTGCACATAGACAAACACACAAATTTGCACACT
697	AMP0014375	88.36	R9	Co-d	CCACAGCCTCCCTTTCATTAGAAACAGTAAAATCCAACGGCACGCTGTGGCTAAAAAGGTTTTCGCTTCTGGTGCTCGCATCGGAGCTCCTTGTGATGACACTGTTACTGCTAGAAATAACACTCTGGTCGGTGGACACTGAGTTGG
698	AMP0000780	89.11	R9	D	AAAGCGAAGAGCATGCAGAGGAAAACGGTCAAAATGATTTTGCAGTCGAGAGAGAATCAGAATCTAATGGGAAAGCCCACAAAAGAAAAAAAGTTTTAATTTTTCTGAAAAGATTGTTGAAAATTAGAAAAATTGCTGATTAATCGG
699	AMP0017173	92.13	R9	D	GAGAAGAAGATCCGGATCTGCAAACCCTAGCCAACATTTCGCCTGAAATTACCAAGGAAGCTAACGACGAGGGAGTGGGGAGTGGTCAAGTCGTGAACCTTTGCCTCGAGCGACTATAACCAAATCAGAAAACAATGACCGGTTCGA
700	AMP0017173	92.13	R9	Co-d	GAGAAGAAGATCCGGATCTGCAAACCCTAGCCAACATTTCGCCTGAAATTACCAAGGAAGCTAACGACGAGGGAGTGGGGAGTGGTCAAGTCGTGAACCTTTGCCTCGAGCGACTATAACCAAATCAGAAAACAATGACCGGTTCGA
701	AMP0015627	93.65	R9	Co-d	CGTCAAACACCGGTATTGGTGCGGTCCTTATGCAGGGAAAACACCCTATCTGCTTCATAAGTCGCTCCCTTGGTCCCCGCCACCAA
702	AMP0012575	95.14	R9	D	CAAAGCCGAACCCTCATCGGAGTCGCAAATCACCACTTCCTTCCCGCCTGGAAGTTG
703	AMP0017303	105.13	R9	Co-d	GAGATTTGGATTTTGGAGCAGGCGCCACCGGTGAGATCTTCTTGCGGTCTCCAAACATCTCTTCAGGCAACAATACCATGTCCACCACGTAAACCGCAAGTGGACGTTCTTTTCTCAGTGCATTACTGACACGTGTCTCGATGA
704	AMP0010095	108.9	R9	D	AGTAAGGCAAGAACTCAGAGAAGTAATCTCCACTTAAATGGTTGATGGCTACAGCGAGTTTCGGGATCTCTAAGGTTTCTTCGTTAGTTAGGGTTCTTATGAACCTTGCTGGATTGCCTCCCCACAGTTCACCTGATGGGATCCTTC
705	AMP0017376	109.66	R9	Co-d	GAGCTGAATCCAGATCAGACTGTGGGAAGCCAGAGTGGCGACGAGAGACCGACATACCTTCAGAGACCTGATCAAATCCAATCCCACCACCATTGTTCATGTAATCAAACTCATTGTCTATATCATCAATGTCATCTTCCTCCTCAT
