# Supplementary material for: Quantitative trait locus (QTL) analysis and fine-mapping for Fusarium oxysporum disease resistance in Raphanus sativus using GRAS-Di technology
Source: Breed Sci. 2023 Nov 1;73(5):421–34. doi: 10.1270/jsbbs.23032 (PMC11082455; doi:10.1270/jsbbs.23032)
Supplement: Supplementary file 4 — Supplemental Table 3 [file 73_421_s4.xlsx]

## Sheet: Sheet1
	Supplemental Table 3. de novo Raphanus sativus RK15-1 genome assembly from Oxford Nanopore (ONT) sequencing data
	Assembly feature	Assembly data
	#contig	666
	Longest contig (Mbp)	12.9
	Shortest contig (kbp)	0.53
	Average contig (kbp)	489
	Assembly length (Mbp)	489
	BUSCO complete	0.992
