# Supplementary material for: Quantitative trait locus (QTL) analysis and fine-mapping for Fusarium oxysporum disease resistance in Raphanus sativus using GRAS-Di technology
Source: Breed Sci. 2023 Nov 1;73(5):421–34. doi: 10.1270/jsbbs.23032 (PMC11082455; doi:10.1270/jsbbs.23032)
Supplement: Supplementary file 6 — Supplemental Table 5 [file 73_421_s6.xlsx]

## Sheet: sheet1
	Supplemental Table 5. Eight genes, which showed no sequence variation of the coding regions between RK15-1 and AKM, annotated in the delimited ForRs1 region
			Mutations found in AKM referred to the DNA sequences of RK15-1			TPM a
	Serial No. of genes	Annotation	Structure of transcript	INDEL in CDS	Non-synonymous SNP in CDS	RK15_ CONT-11d	RK15_ INF-11d	AKM_ CONT-11d	AKM_ INF-11d
4	RK15.25438	Encodes a protein interacting with phytosulfokine, a five amino acid sulfated peptide (YIYTQ).	Normal	0	0	7.09357	7.94456	7.50487	7.11973
5	RK15.25439	Ribosomal protein L35Ae family protein	Normal	0	0	124.137	130.881	127.324	121.933
9	RK15.25443	Predicted fucosyltransferase, based on similarity to FUT1, but not functionally redundant with FUT1.	Normal	0	0	11.2349	9.61725	13.0594	7.05427
11	RK15.25445	Encodes a putative transcription factor (MYB95).	Normal	0	0	0.235932	0.317874	0.96592	2.50333
12	RK15.25446	transmembrane protein	Normal	0	0	1.47589	1.11158	8.86726	5.83143
13	RK15.25447	GDSL-motif esterase/acyltransferase/lipase.	Normal	0	0	5.47369	5.10883	1.80265	3.52562
15	RK15.25449	basic helix-loop-helix protein 135, bHLH135	Normal	0	0	0.512174	0.274182	0.135157	0.293032
16	RK15.25450	Galactose oxidase/kelch repeat superfamily protein.	Normal	0	0	13.8178	15.5547	16.5152	13.8166
	a TPMs (Transcripts per million) were obtained in the RNA-seq analysis using RNAs collected at the 11 days after sowing from three seedlings
	of each parent grown on the diseased (INF) and healthy (CONT) soils.
